# Supplementary material for: Miniature-inverted-repeat transposable elements contribute to phenotypic variation regulation of rice induced by space environment
Source: Front Plant Sci. 2025 Jan 8;15:1446383. doi: 10.3389/fpls.2024.1446383 (PMC11751223; doi:10.3389/fpls.2024.1446383)
Supplement: Supplementary Figure 1 — Breeding process of rice space-mutagenic lines using a pedigree method. [file DataSheet1.zip]

Archive with 12 entries (11 files):
- Supplementary Material/
- Supplementary Material/Supplementary Figure 1.docx
- Supplementary Material/Supplementary Figure 2.docx
- Supplementary Material/Supplementary Table 1.xlsx
- Supplementary Material/Supplementary Table 2.xlsx
- Supplementary Material/Supplementary Table 3.xlsx
- Supplementary Material/Supplementary Table 4.xlsx
- Supplementary Material/Supplementary Table 5.xlsx
- Supplementary Material/Supplementary Table 6.xlsx
- Supplementary Material/Supplementary Table 7.xlsx
- Supplementary Material/Supplementary Table 8.docx
- Supplementary Material/Supplementary Table 9.docx
