# Supplementary material for: Miniature-inverted-repeat transposable elements contribute to phenotypic variation regulation of rice induced by space environment
Source: Front Plant Sci. 2025 Jan 8;15:1446383. doi: 10.3389/fpls.2024.1446383 (PMC11751223; doi:10.3389/fpls.2024.1446383)
Supplement: Supplementary Figure 1 — Breeding process of rice space-mutagenic lines using a pedigree method. [file DataSheet1.zip › Supplementary Material/Supplementary Table 1.xlsx]

## Sheet: Sheet1
List of genes adjacent to space-induced MITEs-TIPs in three rice space-mutagenic lines					List of genes with strong and significant correlations between methylation level changes in regulatory region MITEs and transgenerational changes in space-induced phenotypic traits.
SA3-7	SA6-2	SC6-6			SA3-7	SA6-2	SC6-6
Os03g0406200	Os05g0131000	Os12g0228900			Os01g0504500	Os07g0195400	Os04g0321600
Os02g0619600	Os05g0378200	Os11g0686450			Os01g0520800	Os10g0129200	Os04g0321500
Os07g0133025	Os05g0333150	Os01g0824800			Os08g0374600	Os03g0685300	Os08g0130400
Os12g0566200	Os11g0680200	Os06g0266800			Os11g0570825	Os12g0225200	Os08g0130300
Os07g0132300	Os05g0333500	Os12g0210500			Os05g0130500	Os12g0225150	Os09g0527600
Os06g0240700	Os05g0368600	Os06g0289200			Os05g0130400	Os10g0324900	Os02g0138200
Os08g0536400	Os09g0394600	Os08g0118100			Os12g0571600	Os02g0550700	Os03g0620800
Os12g0228700	Os08g0536400	Os06g0142100			Os12g0571500	Os12g0288801	Os12g0571500
Os08g0527300	Os03g0183200	Os03g0801800			Os02g0230875	Os04g0674600	Os12g0571400
Os03g0406250	Os05g0399900	Os10g0315900			Os07g0435400	Os04g0674500	Os12g0205100
Os02g0619801	Os05g0333600	Os01g0144600			Os11g0157701	Os09g0473400
Os07g0133100	Os09g0394700	Os11g0201400			Os06g0559900	Os06g0499000
Os12g0566250	Os05g0379300	Os03g0765500			Os04g0417600	Os06g0498900
Os07g0132400	Os10g0323900	Os06g0583501			Os12g0548200	Os03g0812800
Os06g0240800	Os05g0429700	Os06g0623600			Os12g0548100	Os08g0327550
Os08g0536800	Os05g0305900	Os10g0111700			Os06g0161400	Os04g0371000
Os12g0228800	Os05g0320750	Os05g0333150			Os06g0161300	Os10g0371100
Os08g0527400	Os11g0690332	Os09g0394700			Os12g0549800	Os10g0370200
Os06g0273800	Os03g0115000	Os03g0770000			Os12g0590400	Os11g0209900
Os02g0504000	Os09g0394100	Os10g0170300			Os07g0132600	Os04g0610600
Os06g0274000	Os11g0218000	Os05g0368600			Os07g0132500	Os04g0610500
Os02g0504050	Os09g0376350	Os03g0268000			Os07g0132800	Os01g0907600
Os12g0228900	Os01g0148200	Os07g0127700			Os12g0548401	Os01g0907400
Os03g0406900	Os10g0459600	Os08g0320800			Os01g0184050	Os07g0137600
Os02g0620000	Os10g0454300	Os10g0339182			Os01g0184000	Os07g0464600
Os07g0133500	Os10g0446600	Os05g0320750			Os02g0620500	Os03g0173700
Os12g0566300	Os03g0237100	Os05g0333150			Os07g0549600	Os06g0200600
Os07g0132500	Os01g0158900	Os06g0624950			Os12g0548700	Os06g0200500
Os06g0241100	Os12g0572750	Os11g0604700			Os04g0140666	Os11g0172150
Os08g0537001	Os12g0124500	Os03g0262000			Os07g0132400	Os05g0425301
Os12g0229100	Os03g0289350	Os11g0616200			Os03g0655600	Os01g0919500
Os08g0527600	Os10g0440100	Os11g0201401			Os03g0762700	Os03g0783000
Os06g0274100	Os11g0207400	Os12g0116600			Os02g0780500	Os11g0129000
Os02g0504100	Os11g0224301	Os05g0429802			Os09g0334900	Os05g0588225
Os03g0407000	Os02g0631700	Os03g0786100			Os09g0334800	Os05g0588200
Os02g0620100	Os10g0479600	Os11g0680200			Os12g0568500	Os04g0611400
Os07g0133601	Os10g0473400	Os05g0333600			Os11g0164900	Os04g0611266
Os12g0566400	Os03g0814600	Os05g0379300			Os12g0590900	Os06g0274550
Os07g0132600	Os03g0801800	Os01g0596600			Os12g0283300	Os01g0719000
Os06g0241200	Os03g0219800	Os12g0124500			Os12g0283300	Os04g0382400
Os08g0537002	Os12g0116600	Os05g0401500			Os10g0163290	Os08g0154300
Os12g0229600	Os12g0126200	Os12g0428600			Os12g0283300	Os02g0201500
Os08g0527700	Os02g0816700	Os03g0762900			Os03g0827900	Os03g0603300
Os06g0274200	Os02g0614700	Os11g0592500			Os01g0231800	Os06g0547400
Os02g0504200	Os05g0131100	Os02g0678400			Os01g0231700	Os09g0286400
	Os05g0378500	Os08g0347550			Os05g0584300	Os09g0286300
	Os05g0333200	Os04g0432200			Os08g0444500	Os04g0394100
	Os11g0680500	Os12g0229100			Os06g0562300	Os04g0393900
	Os05g0333600	Os11g0686500			Os03g0581400
	Os05g0368633	Os01g0824900			Os11g0636900
	Os09g0394700	Os06g0267200			Os11g0237300
	Os08g0536800	Os12g0210601			Os03g0581800
	Os03g0183300	Os06g0289300			Os01g0718300
	Os05g0400100	Os08g0118300			Os12g0115500
	Os05g0334000	Os06g0142200			Os05g0297600
	Os09g0394900	Os03g0801900			Os06g0325500
	Os05g0379500	Os10g0316400			Os09g0441100
	Os10g0324600	Os01g0144700			Os03g0385100
	Os05g0429751	Os11g0201401			Os02g0186700
	Os05g0306000	Os03g0765800			Os02g0186500
	Os05g0320800	Os06g0583600			Os09g0337300
	Os11g0690466	Os06g0623700			Os05g0181700
	Os03g0115100	Os10g0111800			Os03g0414900
	Os09g0394300	Os05g0333200			Os03g0762900
	Os11g0218100	Os09g0394900			Os06g0653300
	Os09g0376400	Os03g0770100			Os07g0585100
	Os01g0148400	Os10g0170501			Os05g0346400
	Os10g0459700	Os05g0368633			Os03g0346800
	Os10g0455800	Os03g0268050			Os03g0346700
	Os10g0446800	Os07g0127900			Os01g0739400
	Os03g0237201	Os08g0320900			Os03g0366100
	Os01g0159000	Os10g0339290			Os10g0213100
	Os12g0572800	Os05g0320800			Os11g0196400
	Os12g0124700	Os05g0333200
	Os03g0289400	Os06g0625200
	Os10g0440500	Os11g0604900
	Os11g0207600	Os03g0262100
	Os11g0224400	Os11g0616300
	Os02g0631801	Os11g0201441
	Os10g0479700	Os12g0116700
	Os10g0473600	Os05g0429900
	Os03g0814800	Os03g0786250
	Os03g0801900	Os11g0680500
	Os03g0219900	Os05g0334000
	Os12g0116700	Os05g0379500
	Os12g0126300	Os01g0596700
	Os02g0816800	Os12g0124700
	Os02g0614732	Os05g0402300
	Os05g0131401	Os12g0428700
	Os05g0333500	Os03g0763000
	Os05g0334000	Os11g0592550
	Os05g0334400	Os02g0678601
	Os03g0115200	Os08g0348300
	Os10g0455900	Os04g0432250
	Os12g0573000	Os11g0686900
	Os12g0126600	Os11g0201441
	Os02g0614800	Os05g0333500
	Os05g0131500	Os05g0333500
	Os05g0378800	Os05g0334400
	Os05g0333600	Os12g0229600
	Os11g0680800	Os11g0687001
	Os05g0334400	Os01g0825000
	Os05g0368666	Os06g0267400
	Os09g0394900	Os12g0210800
	Os08g0537001	Os06g0289900
	Os03g0183500	Os08g0118500
	Os05g0400200	Os06g0142300
	Os05g0334750	Os03g0802100
	Os09g0395300	Os10g0317300
	Os05g0380200	Os01g0144800
	Os10g0324900	Os11g0201540
	Os05g0429802	Os03g0765900
	Os05g0307100	Os06g0583900
	Os05g0321600	Os06g0624000
	Os11g0690866	Os10g0111850
	Os03g0115300	Os05g0333600
	Os09g0394500	Os09g0395300
	Os11g0218200	Os03g0770700
	Os09g0376600	Os10g0171300
	Os01g0148500	Os05g0368666
	Os10g0459900	Os03g0268100
	Os10g0456000	Os07g0128800
	Os10g0447100	Os08g0321000
	Os03g0237250	Os10g0339400
	Os01g0159200	Os05g0321600
	Os12g0573200	Os05g0333600
	Os12g0124900	Os06g0625400
	Os03g0289800	Os11g0605100
	Os10g0441800	Os03g0262150
	Os11g0207700	Os11g0616700
	Os11g0224600	Os11g0201540
	Os02g0632100	Os12g0116900
	Os10g0479800	Os05g0430200
	Os10g0473800	Os03g0786400
	Os03g0815100	Os11g0680800
	Os03g0802100	Os05g0334750
	Os03g0220100	Os05g0380200
	Os12g0116900	Os01g0597400
	Os12g0126800	Os12g0124900
	Os02g0816900	Os05g0402700
	Os02g0614966	Os12g0429050
	Os05g0131900	Os03g0764000
	Os05g0378900	Os11g0592600
	Os05g0334000	Os02g0678800
	Os11g0681300	Os08g0349300
	Os05g0334750	Os04g0432300
	Os05g0368700	Os12g0230100
	Os09g0395300	Os11g0687100
	Os08g0537002	Os01g0825166
	Os03g0183600	Os06g0267450
	Os05g0400301	Os12g0211000
	Os05g0335100	Os06g0290701
	Os09g0395400	Os08g0118600
	Os05g0380250	Os06g0142350
	Os10g0325150	Os03g0802200
	Os05g0429900	Os10g0317900
	Os05g0307200	Os01g0144900
	Os05g0321900	Os11g0201900
	Os11g0691050	Os03g0766000
	Os03g0115350	Os06g0584000
	Os09g0394600	Os06g0624100
	Os11g0218560	Os10g0111900
	Os09g0376650	Os05g0334000
	Os01g0148700	Os09g0395400
	Os10g0460000	Os03g0770750
	Os10g0456100	Os10g0171500
	Os10g0447300	Os05g0368700
	Os03g0237267	Os03g0268200
	Os01g0159250	Os07g0129100
	Os12g0573600	Os08g0322500
	Os12g0125000	Os10g0339532
	Os03g0289850	Os05g0321900
	Os10g0441900	Os05g0334000
	Os11g0207800	Os06g0625500
	Os11g0224800	Os11g0605200
	Os02g0632150	Os03g0262200
	Os10g0479900	Os11g0616900
	Os10g0473875	Os11g0201900
	Os03g0815200	Os12g0117100
	Os03g0802200	Os05g0430300
	Os03g0220200	Os03g0786500
	Os12g0117100	Os11g0681300
	Os12g0127100	Os05g0335100
	Os02g0817000	Os05g0380250
	Os02g0615400	Os01g0597600
		Os12g0125000
		Os05g0402800
		Os12g0429200
		Os03g0764100
		Os11g0592700
		Os02g0679200
		Os08g0351200
		Os04g0432400
