# Supplementary material for: Miniature-inverted-repeat transposable elements contribute to phenotypic variation regulation of rice induced by space environment
Source: Front Plant Sci. 2025 Jan 8;15:1446383. doi: 10.3389/fpls.2024.1446383 (PMC11751223; doi:10.3389/fpls.2024.1446383)
Supplement: Supplementary Figure 1 — Breeding process of rice space-mutagenic lines using a pedigree method. [file DataSheet1.zip › Supplementary Material/Supplementary Table 2.xlsx]

## Sheet: Supplementary Table S6
Supplementary Table 2. Primers used in this paper for qRT-PCR
Primer Name	Primer Sequence (5'-3')
OsActin1-F	CATTGCTGACAGGATGAGCAAG
OsActin1-R	TGGCAATCCACATCTGCTGGAA
OsBRI1-F	GAGGAGCGGTTGTTGGTGTA
OsBRI1-R	TCCGTCTTGCCTCCCAATTC
OsLHP1-F	AGCAGGCTCAAACCCATCTC
OsLHP1-R	TACAACTTGTCCGACAGGGC
OsEPFL5-F	GATAGGATCAAGGCCACCAAG
OsEPFL5-R	GCAGCTTTGGTTTGTGTCTTC
OsSLL1-F	GGCTGTCGTCCAATTCTTGC
OsSLL1-R	TCAGCTCATGGTTGGACACC
OsD1-F	AATGCGGTAATCTTTTGTGCTG
OsD1-R	AGAGTTCCTTGGTCTCCATCATTC
