# Supplementary material for: Miniature-inverted-repeat transposable elements contribute to phenotypic variation regulation of rice induced by space environment
Source: Front Plant Sci. 2025 Jan 8;15:1446383. doi: 10.3389/fpls.2024.1446383 (PMC11751223; doi:10.3389/fpls.2024.1446383)
Supplement: Supplementary Figure 1 — Breeding process of rice space-mutagenic lines using a pedigree method. [file DataSheet1.zip › Supplementary Material/Supplementary Table 3.xlsx]

## Sheet: DM-MITEs
Supplementary Table 3. MITEs in gene regulatory regions with methylation level alterations
	hypo-methylation MITEs	hyper-methylation MITEs	DM-MITEs	DM-MITEs (%)	hypo-methylation MITEs (%)	hyper-methylation MITEs (%)
SA3-7
SA3-F3-1	2348	6907	9255	97.2	25.4	74.6
SA3-F3-2	1244	8021	9265	97.3	13.4	86.6
SA3-F3-3	929	8343	9272	97.4	10	90
SA3-F4-1	4010	5219	9229	96.9	43.4	56.6
SA3-F4-2	4605	4580	9185	96.5	50.1	49.9
SA3-F4-3	4455	4736	9191	96.5	48.5	51.5
SA3-F5-1	5487	3705	9192	96.5	59.7	40.3
SA3-F5-2	6012	3143	9155	96.2	65.7	34.3
SA3-F5-3	6192	2991	9183	96.5	67.4	32.6
SA6-2
SA6-F3-1	3170	6169	9339	98.1	33.9	66.1
SA6-F3-2	2187	7158	9345	98.2	23.4	76.6
SA6-F3-3	5429	3909	9338	98.1	58.1	41.9
SA6-F4-1	4365	4972	9337	98.1	46.7	53.3
SA6-F4-2	6392	2940	9332	98	68.5	31.5
SA6-F4-3	4105	5231	9336	98.1	44	56
SA6-F5-1	2261	6924	9185	96.5	24.6	75.4
SA6-F5-2	1714	7477	9191	96.5	18.6	81.4
SA6-F5-3	3238	6083	9321	97.9	34.7	65.3
SC6-6
SC6-F3-1	4442	4860	9302	97.7	47.8	52.2
SC6-F3-2	4002	5309	9311	97.8	43	57
SC6-F3-3	3550	5755	9305	97.7	38.2	61.8
SC6-F4-1	3699	5448	9147	96.1	40.4	59.6
SC6-F4-2	3105	6037	9142	96	34	66
SC6-F4-3	1832	7303	9135	95.9	20.1	79.9
SC6-F5-1	5458	3890	9348	98.2	58.4	41.6
SC6-F5-2	6007	3343	9350	98.2	64.2	35.8
SC6-F5-3	4958	4398	9356	98.3	53	47
