# Supplementary material for: Miniature-inverted-repeat transposable elements contribute to phenotypic variation regulation of rice induced by space environment
Source: Front Plant Sci. 2025 Jan 8;15:1446383. doi: 10.3389/fpls.2024.1446383 (PMC11751223; doi:10.3389/fpls.2024.1446383)
Supplement: Supplementary Figure 1 — Breeding process of rice space-mutagenic lines using a pedigree method. [file DataSheet1.zip › Supplementary Material/Supplementary Table 4.xlsx]

## Sheet: SA3-7
Space-mutagenic phenotype data of the sequenced samples							Height
							CA3.F3.1	CA3.F3.2	CA3.F3.3	SA3.F3.1	SA3.F3.2	SA3.F3.3	CA3.F4.1	CA3.F4.2	CA3.F4.3	SA3.F4.1	SA3.F4.2	SA3.F4.3	CA3.F5.1	CA3.F5.2	CA3.F5.3	SA3.F5.1	SA3.F5.2	SA3.F5.3
							95.4	97.6	96.5	134.5	126.7	107.5	95.5	96.4	95	98.5	126	118	96.5	97.8	96.8	110.2	113	97.2
							mC level
Chr	TE_S	TE_E	Loc	Gene_S	Gene_E	Gene_Name	CA3.F3.1	CA3.F3.2	CA3.F3.3	SA3.F3.1	SA3.F3.2	SA3.F3.3	CA3.F4.1	CA3.F4.2	CA3.F4.3	SA3.F4.1	SA3.F4.2	SA3.F4.3	CA3.F5.1	CA3.F5.2	CA3.F5.3	SA3.F5.1	SA3.F5.2	SA3.F5.3	R	P
chr01	17513833	17514263	Down	17504553	17512361	Os01g0504500	0	0	0	0.545455	0.465398	0.513978	0	0	0	0	0.353846	0.307692	0	0	0	0.314607	0.348739	0	0.90012	3.63e-07
chr01	18558428	18559007	Down	18555703	18556813	Os01g0520800	0	0	0	0.14881	0.143791	0.159632	0	0	0	0	0.156035	0.148757	0	0	0	0.149606	0.152497	0	0.876496	1.83e-06
chr08	17558142	17558379	Up	17558610	17559521	Os08g0374600	0.556728	0.593368	0.544211	0.726269	0.650466	0.626322	0.604167	0.557377	0.549261	0.613966	0.623188	0.640509	0.588974	0.557272	0.586399	0.590034	0.562162	0.586207	0.794785	8.12e-05
chr11	21338486	21338723	Down	21337280	21337942	Os11g0570825	0.604853	0.609649	0.6	0.741736	0.644051	0.644776	0.588319	0.608911	0.594421	0.583424	0.639216	0.609502	0.609479	0.584718	0.573222	0.603125	0.613782	0.566667	0.79446	8.21e-05
chr05	1792290	1792673	Up	1793765	1794879	Os05g0130500	0.163388	0.164414	0.161045	0.236111	0.341549	0.259316	0.171451	0.0993151	0.2	0.215881	0.326316	0.319797	0.204314	0.146538	0.186557	0.323529	0.306122	0.185139	0.770001	0.000185715
chr05	1792290	1792673	Down	1785142	1791282	Os05g0130400	0.163388	0.164414	0.161045	0.236111	0.341549	0.259316	0.171451	0.0993151	0.2	0.215881	0.326316	0.319797	0.204314	0.146538	0.186557	0.323529	0.306122	0.185139	0.770001	0.000185715
chr12	23528820	23529079	Up	23530356	23531011	Os12g0571600	0.355495	0.349411	0.341573	0.462343	0.446558	0.427871	0.364462	0.395833	0.340034	0.374554	0.409053	0.407614	0.385584	0.354545	0.43022	0.393694	0.391934	0.375	0.762309	0.000235321
chr12	23528820	23529079	Down	23526524	23527156	Os12g0571500	0.355495	0.349411	0.341573	0.462343	0.446558	0.427871	0.364462	0.395833	0.340034	0.374554	0.409053	0.407614	0.385584	0.354545	0.43022	0.393694	0.391934	0.375	0.762309	0.000235321
chr02	7366500	7366697	Down	7365270	7365975	Os02g0230875	0.702495	0.69697	0.698093	0.795699	0.714889	0.728467	0.675373	0.696429	0.700549	0.690141	0.716233	0.733333	0.717248	0.681159	0.721139	0.722892	0.719928	0.696817	0.748589	0.000351612
chr07	14542192	14542441	Down	14534599	14541912	Os07g0435400	0.285575	0.276227	0.33365	0.458559	0.444106	0.362849	0.23322	0.266605	0.325048	0.363184	0.348877	0.372154	0.376336	0.308333	0.363706	0.381779	0.334031	0.294056	0.73211	0.000551771
chr11	2795798	2796192	Down	2794074	2794750	Os11g0157701	0.116893	0.151015	0.144041	0.0682364	0.0795848	0.0988547	0.164053	0.126016	0.164154	0.0726995	0.08	0.0765583	0.182684	0.160904	0.163509	0.0752874	0.0914245	0.0986717	-0.730016	0.000582961
chr06	21399428	21399655	Down	21396825	21398746	Os06g0559900	0.382857	0.371965	0.404004	0.580119	0.601606	0.564964	0.394737	0.39823	0.364815	0.534908	0.494325	0.532057	0.473639	0.434859	0.424242	0.521991	0.485549	0.527719	0.730014	0.000582988
chr04	20626131	20626369	Down	20624277	20626071	Os04g0417600	0.804444	0.762821	0.753571	0	0	0	0.797531	0.762295	0.733333	0	0	0	0.780745	0.839056	0.780115	0	0	0	-0.726144	0.000644521
chr12	22171425	22171684	Up	22173286	22180480	Os12g0548200	0.198711	0.17695	0.176799	0	0	0	0.211248	0.163636	0.189369	0	0	0	0.209924	0.193548	0.177679	0	0	0	-0.725362	0.000657594
chr12	22171425	22171684	Down	22163667	22169820	Os12g0548100	0.198711	0.17695	0.176799	0	0	0	0.211248	0.163636	0.189369	0	0	0	0.209924	0.193548	0.177679	0	0	0	-0.725362	0.000657594
chr06	3109422	3110149	Up	3111535	3115146	Os06g0161400	0.380488	0.344653	0.329012	0.437696	0.408384	0.408827	0.335157	0.340541	0.325308	0.343536	0.380113	0.340807	0.352978	0.308673	0.352829	0.382353	0.425547	0.351411	0.724917	0.000665122
chr06	3109422	3110149	Down	3102940	3107487	Os06g0161300	0.380488	0.344653	0.329012	0.437696	0.408384	0.408827	0.335157	0.340541	0.325308	0.343536	0.380113	0.340807	0.352978	0.308673	0.352829	0.382353	0.425547	0.351411	0.724917	0.000665122
chr12	22254863	22255248	Down	22248392	22254634	Os12g0549800	0.307971	0.319672	0.32276	0	0	0	0.343534	0.395181	0.318757	0	0	0	0.377306	0.280152	0.309542	0	0	0	-0.722227	0.000712239
chr12	24700838	24700974	Down	24697916	24700773	Os12g0590400	0.656126	0.73444	0.688312	0	0	0	0.768519	0.6	0.807128	0	0	0	0.752434	0.699482	0.842975	0	0	0	-0.722032	0.000715752
chr07	1714768	1715001	Up	1715637	1716780	Os07g0132600	0.430322	0.435714	0.423656	0	0	0	0.519651	0.442708	0.428986	0	0	0	0.450262	0.388759	0.558424	0	0	0	-0.721078	0.000733194
chr07	1714768	1715001	Down	1713426	1714497	Os07g0132500	0.430322	0.435714	0.423656	0	0	0	0.519651	0.442708	0.428986	0	0	0	0.450262	0.388759	0.558424	0	0	0	-0.721078	0.000733194
chr07	1723528	1723667	Down	1722347	1722812	Os07g0132800	0.275	0.353204	0.33002	0	0	0	0.347059	0.322072	0.290323	0	0	0	0.382609	0.313131	0.323684	0	0	0	-0.719063	0.000771184
chr12	22194422	22194657	Down	22193325	22193831	Os12g0548401	0.402895	0.423469	0.473222	0	0	0	0.369193	0.405765	0.424762	0	0	0.0555556	0.482668	0.33829	0.425532	0	0	0	-0.715947	0.000833168
chr01	4448439	4448688	Up	4449056	4449806	Os01g0184050	0.546512	0.524306	0.546154	0.624299	0.560953	0.587191	0.505133	0.488889	0.481707	0.530321	0.592767	0.570053	0.558685	0.48062	0.545455	0.503627	0.575758	0.536313	0.715353	0.00084543
chr01	4448439	4448688	Down	4444670	4448384	Os01g0184000	0.546512	0.524306	0.546154	0.624299	0.560953	0.587191	0.505133	0.488889	0.481707	0.530321	0.592767	0.570053	0.558685	0.48062	0.545455	0.503627	0.575758	0.536313	0.715353	0.00084543
chr02	24683068	24683440	Up	24683709	24685205	Os02g0620500	0.177526	0.166047	0.179959	0	0	0	0.181577	0.224924	0.14248	0	0	0	0.209958	0.149858	0.201573	0	0	0	-0.713828	0.000877631
chr07	21817801	21817953	Down	21814314	21816011	Os07g0549600	0.0705596	0.0707865	0.0518732	0.102389	0.0955882	0.0642202	0.0434783	0.0369393	0.0545723	0.0511757	0.0855978	0.0571956	0.0775316	0.0537634	0.0287253	0.0440771	0.0851064	0.0526946	0.713772	0.000878844
chr12	22202482	22202632	Up	22202703	22203153	Os12g0548700	0.31457	0.22288	0.292017	0	0	0	0.229607	0.304659	0.338164	0	0	0	0.378747	0.189974	0.336134	0	0	0	-0.706513	0.00104668
chr04	2760139	2760408	Down	2755176	2758796	Os04g0140666	0.0375427	0.0482014	0.0403309	0.0639777	0.0759005	0.0425281	0.0442308	0.0350154	0.0330237	0.0375076	0.041844	0.055607	0.0460993	0.043654	0.0300481	0.0502376	0.0344569	0.0380328	0.704966	0.00108569
chr07	1703675	1704399	Down	1701299	1701884	Os07g0132400	0.17004	0.183458	0.155879	0	0.0222222	0	0.205707	0.229584	0.170282	0	0	0	0.168285	0.139212	0.19443	0	0	0	-0.701628	0.00117402
chr03	25574569	25574939	Up	25576066	25582778	Os03g0655600	0.353808	0.303571	0.347619	0.50365	0.423108	0.442186	0.371482	0.383851	0.344988	0.37395	0.438819	0.404794	0.363889	0.333333	0.381757	0.543353	0.509259	0.376289	0.699364	0.00123727
chr03	31541316	31541886	Up	31542955	31544614	Os03g0762700	0.0101545	0.00982987	0.0127482	0.0189258	0.025878	0.0225225	0.00634921	0.00892857	0.00481232	0.0176511	0.0185607	0.023544	0.00964719	0.0102249	0.00772627	0.0129162	0.0230118	0.0212456	0.698895	0.00125069
chr02	33053423	33054058	Up	33054175	33066629	Os02g0780500	0.388252	0.387002	0.343583	0.00489237	0.00168634	0.00503525	0.387136	0.358883	0.296209	0.00391773	0.00167224	0.00095511	0.297549	0.129693	0.368056	0.00357143	0.00275292	0.00341006	-0.697397	0.00129446
chr09	10157970	10158529	Up	10158597	10160954	Os09g0334900	0.109969	0.137569	0.134382	0.195822	0.188504	0.209717	0.134463	0.142049	0.12716	0.13373	0.169485	0.150435	0.163197	0.131258	0.168934	0.154074	0.167488	0.124345	0.6966	0.00131828
chr09	10157970	10158529	Down	10152941	10157508	Os09g0334800	0.109969	0.137569	0.134382	0.195822	0.188504	0.209717	0.134463	0.142049	0.12716	0.13373	0.169485	0.150435	0.163197	0.131258	0.168934	0.154074	0.167488	0.124345	0.6966	0.00131828
chr12	23393009	23393161	Down	23390501	23391407	Os12g0568500	0.130125	0.16836	0.233593	0	0	0	0.234114	0.234043	0.232465	0	0	0	0.301493	0.215213	0.270181	0	0	0	-0.696511	0.00132094
chr11	3155467	3155617	Down	3152475	3154921	Os11g0164900	0.24	0.371841	0.324088	0.529412	0.561856	0.442724	0.407529	0.440559	0.303571	0.349076	0.471503	0.390977	0.294372	0.365559	0.428571	0.47541	0.335541	0.419048	0.695927	0.00133865
chr12	24739899	24740093	Up	24742000	24745782	Os12g0590900	0.593496	0.617266	0.580748	0.4375	0.595068	0.617134	0.615572	0.626667	0.696154	0.593583	0.49616	0.578483	0.683383	0.611307	0.692086	0.538715	0.534535	0.524706	-0.695875	0.00134022
chr12	10725122	10725726	Down	10724195	10725087	Os12g0283300	0	0	0	0.2838	0.119438	0.150729	0	0	0	0.00396511	0	0	0	0	0	0.0202247	0.130163	0.00314465	0.69577	0.00134344
chr12	10725143	10725663	Down	10724195	10725087	Os12g0283300	0	0	0	0.287135	0.119438	0.150729	0	0	0	0.00428817	0	0	0	0	0	0.0208696	0.138667	0.00331858	0.694689	0.00137681
chr10	4329753	4330007	Down	4326615	4329302	Os10g0163290	0.284519	0.287844	0.311346	0.337481	0.362607	0.339738	0.307843	0.303835	0.316929	0.324723	0.366261	0.387025	0.311611	0.280859	0.324476	0.284091	0.322493	0.293004	0.694496	0.00138285
chr12	10725160	10725698	Down	10724195	10725087	Os12g0283300	0	0	0	0.303748	0.119438	0.150729	0	0	0	0.00310559	0	0	0	0	0	0.0228571	0.153153	0.00359712	0.693765	0.00140589
chr03	34777814	34777954	Up	34778669	34779467	Os03g0827900	0.489437	0.571116	0.518272	0.636752	0.693657	0.639566	0.51	0.466019	0.540773	0.603325	0.632312	0.599424	0.614286	0.463768	0.573123	0.638831	0.694444	0.580952	0.692112	0.00145918
chr01	7280755	7280970	Up	7282051	7285991	Os01g0231800	0.446623	0.52821	0.530256	0.602972	0.580975	0.604364	0.530864	0.53719	0.50792	0.490364	0.557447	0.558473	0.517978	0.527638	0.556833	0.55036	0.558767	0.533333	0.690523	0.00151195
chr01	7280755	7280970	Down	7278745	7280241	Os01g0231700	0.446623	0.52821	0.530256	0.602972	0.580975	0.604364	0.530864	0.53719	0.50792	0.490364	0.557447	0.558473	0.517978	0.527638	0.556833	0.55036	0.558767	0.533333	0.690523	0.00151195
chr05	29072715	29072940	Down	29071206	29072229	Os05g0584300	0.474723	0.513846	0.473182	0.572216	0.639386	0.576355	0.475073	0.485714	0.389771	0.547325	0.53125	0.639515	0.477366	0.433447	0.568433	0.604651	0.569721	0.462209	0.689911	0.0015327
chr08	21655311	21655597	Down	21653443	21654182	Os08g0444500	0.412148	0.443878	0.368491	0.520723	0.529363	0.543077	0.422246	0.463329	0.411017	0.45988	0.502959	0.533333	0.502143	0.412747	0.46	0.468368	0.443564	0.45073	0.689693	0.00154014
chr06	21562590	21562831	Up	21564071	21566577	Os06g0562300	0.257653	0.351351	0.309245	0	0	0	0.297372	0.5	0.266071	0	0	0	0.363324	0.222482	0.304162	0	0	0	-0.68827	0.0015895
chr03	21353101	21353207	Up	21353518	21356813	Os03g0581400	0.564444	0.581281	0.494949	0.637168	0.620202	0.541485	0.52356	0.481481	0.590604	0.541033	0.709302	0.567823	0.528689	0.539326	0.5671	0.622642	0.572519	0.609319	0.6867	0.00164547
chr11	25148084	25148319	Up	25148722	25153451	Os11g0636900	0.516888	0.501272	0.543614	0.567951	0.572991	0.557229	0.511702	0.484787	0.509414	0.53125	0.578811	0.576255	0.531621	0.498392	0.548851	0.502283	0.531422	0.554054	0.683075	0.00178092
chr11	7331621	7331858	Up	7331985	7332623	Os11g0237300	0.254902	0.337963	0.235552	0.366142	0.465493	0.348916	0.259508	0.357639	0.306513	0.276433	0.381258	0.433121	0.36911	0.263768	0.332406	0.285266	0.405646	0.244311	0.682289	0.00181149
chr03	21383662	21384009	Down	21378149	21382083	Os03g0581800	0.243932	0.308712	0.315893	0.39848	0.438609	0.455932	0.304348	0.319173	0.292929	0.401954	0.392361	0.379358	0.283884	0.273864	0.305857	0.404723	0.428796	0.382749	0.68185	0.00182876
chr01	29931516	29931946	Down	29927587	29931452	Os01g0718300	0.580343	0.565401	0.675676	0	0	0	0.67035	0.676275	0.560897	0	0	0	0.467532	0.12	0.671186	0	0	0	-0.679372	0.0019287
chr12	763604	763849	Down	760947	762381	Os12g0115500	0.414634	0.49328	0.503043	0.569787	0.541932	0.555126	0.484589	0.51497	0.410891	0.521944	0.55514	0.521739	0.488159	0.470588	0.522911	0.537037	0.542069	0.522188	0.679283	0.00193238
chr05	13275369	13275509	Down	13274507	13275130	Os05g0297600	0.330166	0.365385	0.349876	0.468677	0.535238	0.480541	0.398798	0.30597	0.287719	0.378641	0.403101	0.421289	0.328125	0.265918	0.281385	0.375187	0.338926	0.429389	0.677148	0.00202223
chr06	12714724	12715255	Down	12708112	12713101	Os06g0325500	0.295402	0.341486	0.332203	0.391841	0.383859	0.36009	0.311565	0.321552	0.375133	0.331017	0.39899	0.332797	0.353735	0.363036	0.326299	0.390198	0.410314	0.339139	0.673417	0.00218755
chr09	16364993	16365220	Down	16361323	16363289	Os09g0441100	0.294	0.429379	0.385749	0.502868	0.481967	0.384331	0.353047	0.394595	0.312941	0.39738	0.417442	0.377934	0.388935	0.322864	0.43662	0.370438	0.406677	0.313033	0.667767	0.00245897
chr03	15301603	15301866	Down	15300737	15301156	Os03g0385100	0.571788	0.565341	0.537304	0.549582	0	0.564212	0.553323	0.618938	0.501672	0.564854	0	0	0.586441	0.549498	0.552142	0.527862	0	0.556723	-0.665202	0.00259103
chr02	4819010	4819327	Up	4820585	4822603	Os02g0186700	0.44943	0.444184	0.455466	0.581818	0.532425	0.530106	0.436767	0.424837	0.431464	0.507475	0.482192	0.470246	0.498353	0.363636	0.467275	0.48418	0.4701	0.468271	0.664471	0.00262967
chr02	4819010	4819327	Down	4808249	4817119	Os02g0186500	0.44943	0.444184	0.455466	0.581818	0.532425	0.530106	0.436767	0.424837	0.431464	0.507475	0.482192	0.470246	0.498353	0.363636	0.467275	0.48418	0.4701	0.468271	0.664471	0.00262967
chr09	10251139	10251398	Up	10252139	10254682	Os09g0337300	0.435028	0.448598	0.43511	0.340314	0.337197	0.367239	0.410811	0.430199	0.468635	0.3504	0.325508	0.349858	0.443892	0.40448	0.445623	0.298352	0.296928	0.3125	-0.663696	0.00267124
chr05	4925195	4925876	Up	4926710	4927411	Os05g0181700	0.258294	0.242229	0.21582	0.201296	0.21976	0.238131	0.236374	0.254438	0.262332	0.262993	0.1771	0.205368	0.270073	0.195034	0.235592	0.205137	0.217617	0.225231	-0.662218	0.00275193
chr03	17198763	17199144	Down	17197456	17198247	Os03g0414900	0.303461	0.266446	0.274431	0.342169	0.384615	0.351417	0.281513	0.274368	0.324027	0.301912	0.327044	0.314005	0.293907	0.243728	0.304054	0.288546	0.287375	0.279297	0.661936	0.00276752
chr03	31559334	31559727	Down	31553921	31558309	Os03g0762900	0	0	0	0.466942	0.429814	0.469951	0	0	0	0	0	0	0	0	0	0.346124	0.339901	0	0.661063	0.00281639
chr06	26765172	26765409	Up	26766488	26768798	Os06g0653300	0.311167	0.309028	0.301724	0.325986	0.322187	0.318471	0.294038	0.267606	0.274823	0.292103	0.319202	0.326975	0.31223	0.254545	0.278714	0.306985	0.298539	0.281169	0.659862	0.00288468
chr07	23751725	23751868	Up	23753108	23760548	Os07g0585100	0.817156	0.678112	0.842301	0.641283	0.692537	0.720867	0.816456	0.752969	0.72956	0.697059	0.62069	0.71843	0.795508	0.775862	0.676864	0.647887	0.686717	0.733491	-0.658856	0.00294299
chr05	16304318	16304605	Up	16306509	16310464	Os05g0346400	0.0213869	0.0232558	0.00461741	0.040625	0.0816044	0.0589431	0.0167203	0.00767263	0.0194175	0.00430416	0.034188	0.0180668	0.00850077	0.0111607	0.0134357	0.0150943	0.024207	0.0192171	0.656848	0.00306219
chr03	12952657	12952893	Up	12954637	12959631	Os03g0346800	0.584559	0.548177	0.560278	0.664957	0.633075	0.589262	0.559078	0.586103	0.558621	0.579556	0.630906	0.600834	0.613783	0.5616	0.633279	0.541401	0.576751	0.542964	0.656411	0.00308862
chr03	12952657	12952893	Down	12945591	12952532	Os03g0346700	0.584559	0.548177	0.560278	0.664957	0.633075	0.589262	0.559078	0.586103	0.558621	0.579556	0.630906	0.600834	0.613783	0.5616	0.633279	0.541401	0.576751	0.542964	0.656411	0.00308862
chr01	30878487	30878618	Up	30879000	30885267	Os01g0739400	0.529577	0.576389	0.562753	0.729373	0.68414	0.626886	0.495327	0.537975	0.653747	0.703125	0.649518	0.663239	0.609635	0.605364	0.656036	0.634146	0.645522	0.586957	0.655037	0.00317306
chr03	14304573	14304812	Down	14302323	14302989	Os03g0366100	0.681435	0.696099	0.687773	0.654521	0.644244	0.701632	0.707207	0.719298	0.671053	0.673184	0.64177	0.672414	0.710823	0.673469	0.733997	0.710102	0.69163	0.697051	-0.654307	0.00321867
chr10	8039938	8040179	Down	8035237	8038115	Os10g0213100	0	0	0	0	0.401909	0	0	0	0	0	0.384615	0.326797	0	0	0	0	0	0	0.654259	0.00322172
chr11	4824031	4824356	Up	4825789	4826259	Os11g0196400	0.482993	0.278243	0.406	0.619355	0.526194	0.58216	0.464286	0.40367	0.318584	0.455293	0.519136	0.446049	0.302905	0.254042	0.364883	0.564159	0.44139	0.48125	0.650198	0.00348561

## Sheet: SA6-2
Space-mutagenic phenotype data of the sequenced samples							Number of tillers
							CA6.F3.1	CA6.F3.2	CA6.F3.3	SA6.F3.1	SA6.F3.2	SA6.F3.3	CA6.F4.1	CA6.F4.2	CA6.F4.3	SA6.F4.1	SA6.F4.2	SA6.F4.3	CA6.F5.1	CA6.F5.2	CA6.F5.3	SA6.F5.1	SA6.F5.2	SA6.F5.3
							3	3	3	6	7	6	4	4	3	6	5	6	3	3	3	3	4	6
Chr	TE_S	TE_E	Loc	Gene_S	Gene_E	Gene_Name	CA6.F3.1	CA6.F3.2	CA6.F3.3	SA6.F3.1	SA6.F3.2	SA6.F3.3	CA6.F4.1	CA6.F4.2	CA6.F4.3	SA6.F4.1	SA6.F4.2	SA6.F4.3	CA6.F5.1	CA6.F5.2	CA6.F5.3	SA6.F5.1	SA6.F5.2	SA6.F5.3	R	P
chr07	5177698	5177937	Up	5179090	5182750	Os07g0195400	0.421687	0.402477	0.384755	0.462121	0.455677	0.4157	0.420664	0.420118	0.418989	0.459948	0.445065	0.428571	0.39726	0.386612	0.388116	0.405377	0.442177	0.451883	0.800601	6.58e-05
chr10	1790881	1791031	Up	1792146	1793090	Os10g0129200	0.282421	0.259494	0.21875	0.408333	0.481481	0.373333	0.30786	0.290598	0.296226	0.379845	0.269048	0.387309	0.34	0.353086	0.276808	0.228758	0.303653	0.356125	0.796667	7.59e-05
chr03	27333721	27333871	Up	27334203	27337889	Os03g0685300	0.881579	0.834835	0.827471	0.946237	0.89931	0.894737	0.845783	0.888307	0.84252	0.923077	0.873112	0.911672	0.848411	0.836331	0.841608	0.89078	0.900212	0.93865	0.781632	0.000127596
chr12	6809006	6809291	Up	6811122	6815090	Os12g0225200	0.199807	0.18	0.163502	0.23814	0.276087	0.208451	0.245461	0.225571	0.207575	0.22884	0.196658	0.264778	0.192584	0.187192	0.173723	0.177148	0.25	0.270358	0.765937	0.000210693
chr12	6809006	6809291	Down	6799840	6807021	Os12g0225150	0.199807	0.18	0.163502	0.23814	0.276087	0.208451	0.245461	0.225571	0.207575	0.22884	0.196658	0.264778	0.192584	0.187192	0.173723	0.177148	0.25	0.270358	0.765937	0.000210693
chr10	8991802	8992061	Up	8992297	8996949	Os10g0324900	0.51153	0	0	0.476371	0.431193	0.4	0	0.564171	0	0.552795	0.487742	0.570896	0	0	0	0	0.28	0.586762	0.755538	0.000287818
chr02	20727648	20727885	Up	20728337	20731638	Os02g0550700	0.658754	0.635385	0.635579	0.691958	0.684628	0.666667	0.641359	0.680425	0.66107	0.719231	0.63658	0.693122	0.621488	0.651198	0.624413	0.636199	0.682571	0.699752	0.747702	0.000360547
chr12	11075490	11075646	Up	11075709	11076536	Os12g0288801	0.232432	0.254967	0.227468	0.284483	0.319635	0.247031	0.262069	0.268844	0.243902	0.368	0.26	0.357798	0.272727	0.211594	0.189189	0.208243	0.265018	0.278351	0.74012	0.000445047
chr04	34439225	34439631	Up	34440331	34444073	Os04g0674600	0.411184	0.4	0.365303	0.370607	0.306025	0.341696	0.320755	0.364583	0.382808	0.3213	0.32833	0.291262	0.384615	0.375448	0.331791	0.403913	0.371124	0.27582	-0.737181	0.000481987
chr04	34439225	34439631	Down	34436658	34438707	Os04g0674500	0.411184	0.4	0.365303	0.370607	0.306025	0.341696	0.320755	0.364583	0.382808	0.3213	0.32833	0.291262	0.384615	0.375448	0.331791	0.403913	0.371124	0.27582	-0.737181	0.000481987
chr09	18092834	18093158	Down	18091018	18092234	Os09g0473400	0.126833	0.102583	0.121462	0.187323	0.172634	0.156057	0.135334	0.174312	0.144714	0.234979	0.162615	0.169798	0.115463	0.106849	0.118543	0.171625	0.128257	0.178975	0.735884	0.000499101
chr06	17554460	17554640	Up	17555674	17562332	Os06g0499000	0.339901	0.283582	0.326957	0.417219	0.369767	0.353061	0.360714	0.378446	0.341693	0.391892	0.343284	0.451456	0.331158	0.343228	0.301136	0.336237	0.370642	0.417197	0.734256	0.000521284
chr06	17554460	17554640	Down	17550119	17553429	Os06g0498900	0.339901	0.283582	0.326957	0.417219	0.369767	0.353061	0.360714	0.378446	0.341693	0.391892	0.343284	0.451456	0.331158	0.343228	0.301136	0.336237	0.370642	0.417197	0.734256	0.000521284
chr03	34049417	34049700	Up	34050446	34055950	Os03g0812800	0.121698	0.113814	0.149441	0.289528	0.320172	0.156338	0	0.282171	0	0.259009	0.165768	0.372152	0	0	0.220447	0	0	0.286676	0.725323	0.000658244
chr08	14427971	14428317	Down	14426981	14427198	Os08g0327550	0.244693	0.253262	0.242447	0.292237	0.288953	0.255711	0.263728	0.265325	0.258982	0.307692	0.230937	0.295802	0.239057	0.240614	0.238897	0.264296	0.253465	0.272381	0.717773	0.000796355
chr04	18057702	18057937	Down	18056917	18057576	Os04g0371000	0.59058	0.537349	0.551339	0.602496	0.631667	0.594315	0.55205	0.611446	0.525441	0.632	0.530655	0.664557	0.553493	0.579156	0.521875	0.570825	0.568054	0.604046	0.713337	0.000888226
chr10	11733382	11733720	Down	11731475	11732720	Os10g0371100	0.299278	0.262787	0.263936	0.32041	0.286113	0.304183	0.280722	0.273478	0.271808	0.346067	0.281859	0.290323	0.240828	0.254144	0.271726	0.276015	0.283908	0.319178	0.710841	0.000943678
chr10	11653331	11653479	Up	11655261	11659037	Os10g0370200	0.190909	0	0	0.174419	0.286517	0	0.17226	0.239631	0	0.284974	0.288889	0.323232	0	0	0	0	0	0.353846	0.71044	0.000952847
chr11	5672378	5672661	Up	5672940	5676655	Os11g0209900	0.430601	0.387052	0.407018	0.488095	0.476157	0.428571	0.322951	0.427706	0.350584	0.442276	0.429878	0.425439	0.320513	0.384807	0.393487	0.353155	0.321429	0.490033	0.705574	0.00107022
chr04	30949832	30950111	Up	30950939	30952114	Os04g0610600	0.444563	0.424332	0.394675	0.477961	0.449928	0.433915	0.422141	0.484848	0.345473	0.517621	0.409568	0.508876	0.371134	0.37751	0.384505	0.366136	0.353095	0.477411	0.705544	0.00107099
chr04	30949832	30950111	Down	30945227	30948687	Os04g0610500	0.444563	0.424332	0.394675	0.477961	0.449928	0.433915	0.422141	0.484848	0.345473	0.517621	0.409568	0.508876	0.371134	0.37751	0.384505	0.366136	0.353095	0.477411	0.705544	0.00107099
chr01	39500610	39500862	Up	39501378	39502910	Os01g0907600	0.455657	0.446957	0.426848	0.484053	0.531412	0.524832	0.421369	0.493716	0.437991	0.530242	0.467828	0.473684	0.4528	0.468935	0.366136	0.460929	0.503516	0.478774	0.699365	0.00123722
chr01	39500610	39500862	Down	39493173	39499938	Os01g0907400	0.455657	0.446957	0.426848	0.484053	0.531412	0.524832	0.421369	0.493716	0.437991	0.530242	0.467828	0.473684	0.4528	0.468935	0.366136	0.460929	0.503516	0.478774	0.699365	0.00123722
chr07	1988811	1989052	Down	1985492	1987785	Os07g0137600	0.537958	0.485769	0.380952	0.571223	0.546322	0.526758	0.46765	0.590102	0.525046	0.632883	0.550562	0.670412	0.447433	0.423077	0.453005	0.512168	0.549524	0.635258	0.698947	0.00124922
chr07	16388538	16388638	Down	16375059	16387446	Os07g0464600	0.376378	0.356044	0.388728	0.467416	0.462141	0.426144	0.425	0.424658	0.442219	0.479675	0.414493	0.486005	0.403846	0.380403	0.392045	0.454023	0.480263	0.510638	0.697828	0.00128175
chr03	3942504	3942637	Down	3936681	3940818	Os03g0173700	0.44863	0.121212	0.2	0.324074	0.325	0.4	0.133333	0.4	0	0.495261	0.433628	0.463196	0	0.0921053	0	0.166667	0	0.516505	0.692218	0.00145571
chr06	5086972	5087208	Up	5087728	5097220	Os06g0200600	0.705882	0.678899	0.679448	0.846429	0.780734	0.774674	0.731469	0.806543	0.760618	0.85	0.744086	0.865854	0.706271	0.742857	0.687671	0.782609	0.748006	0.75641	0.691721	0.00147202
chr06	5086972	5087208	Down	5085603	5085950	Os06g0200500	0.705882	0.678899	0.679448	0.846429	0.780734	0.774674	0.731469	0.806543	0.760618	0.85	0.744086	0.865854	0.706271	0.742857	0.687671	0.782609	0.748006	0.75641	0.691721	0.00147202
chr11	3540518	3540751	Down	3536690	3539862	Os11g0172150	0.508373	0.482171	0.439024	0.587522	0.538531	0.517992	0.459729	0.561129	0.500531	0.563452	0.527157	0.600446	0.532357	0.5	0.462939	0.479705	0.5505	0.566604	0.691619	0.00147537
chr05	20829636	20829871	Down	20828780	20829128	Os05g0425301	0.738407	0	0	0.78125	0.92	0	0	0.785877	0	0.835821	0.710824	0.666667	0	0	0	0	0	0.844444	0.68821	0.00159162
chr01	40122322	40122546	Down	40115909	40121002	Os01g0919500	0.463347	0.496413	0.477932	0.513067	0.529317	0.504732	0.482204	0.48615	0.507553	0.515513	0.485401	0.559524	0.473684	0.466942	0.47041	0.519463	0.460317	0.535248	0.68482	0.00171463
chr03	32450235	32450469	Down	32444133	32449496	Os03g0783000	0.762611	0.717489	0.736306	0.822835	0.809681	0.744337	0.742681	0.832479	0.734694	0.802083	0.755725	0.822335	0.713028	0.746812	0.707921	0.783753	0.769475	0.815789	0.679348	0.0019297
chr11	1340564	1341314	Up	1341435	1344785	Os11g0129000	0.277454	0.232844	0.243258	0.294147	0.318714	0.296024	0.319551	0.301301	0.295515	0.33263	0.282458	0.390194	0.251791	0.253106	0.252477	0.313441	0.313222	0.362226	0.674272	0.0021487
chr05	29306069	29306306	Up	29307170	29307793	Os05g0588225	0.728188	0.733459	0.760841	0.782051	0.793468	0.78125	0.773723	0.798198	0.773678	0.855596	0.785047	0.841379	0.787472	0.734668	0.757384	0.793026	0.763369	0.820069	0.672058	0.00225043
chr05	29306069	29306306	Down	29300928	29304267	Os05g0588200	0.728188	0.733459	0.760841	0.782051	0.793468	0.78125	0.773723	0.798198	0.773678	0.855596	0.785047	0.841379	0.787472	0.734668	0.757384	0.793026	0.763369	0.820069	0.672058	0.00225043
chr04	31003065	31003217	Up	31003855	31007535	Os04g0611400	0.475664	0.398625	0.388479	0.488565	0.493573	0.423077	0.436865	0.501109	0.409551	0.522581	0.424165	0.514778	0.4238	0.414261	0.376147	0.421731	0.464334	0.466125	0.67158	0.00227291
chr04	31003065	31003217	Down	31000205	31001587	Os04g0611266	0.475664	0.398625	0.388479	0.488565	0.493573	0.423077	0.436865	0.501109	0.409551	0.522581	0.424165	0.514778	0.4238	0.414261	0.376147	0.421731	0.464334	0.466125	0.67158	0.00227291
chr06	9321645	9321872	Down	9319211	9321413	Os06g0274550	0.356322	0.20781	0.304799	0.408818	0.326437	0.332117	0.248264	0.380208	0.284516	0.397004	0.282051	0.331126	0.194087	0.24434	0.206186	0.223909	0.311232	0.443114	0.670446	0.00232701
chr01	29958462	29958707	Up	29960694	29963065	Os01g0719000	0.504702	0.57754	0.53271	0.515748	0.627273	0.582988	0.52451	0.543103	0.510181	0.602452	0.515528	0.574359	0.48218	0.482456	0.445714	0.572785	0.50519	0.619898	0.669147	0.00239022
chr04	18756814	18757023	Up	18757823	18758848	Os04g0382400	0.383734	0.332921	0.313008	0.406475	0.366692	0.384821	0.318493	0.395225	0.342857	0.398734	0.404362	0.40599	0.330709	0.350327	0.34321	0.363727	0.394347	0.44086	0.665641	0.002568
chr08	3132498	3132754	Down	3128302	3132239	Os08g0154300	0.5	0.484756	0.452762	0.48688	0.545455	0.486434	0.487654	0.533241	0.494939	0.545113	0.60251	0.593496	0.462963	0.452074	0.424161	0.422735	0.546904	0.6	0.663991	0.00265533
chr02	5669852	5670089	Down	5665010	5668225	Os02g0201500	0.56639	0.577748	0.557175	0.670146	0.586157	0.631382	0.600266	0.646116	0.582054	0.632287	0.567887	0.715328	0.552106	0.587189	0.556426	0.517857	0.592593	0.618227	0.658865	0.00294246
chr03	22605287	22605814	Down	22595988	22603461	Os03g0603300	0.294542	0.287197	0.287958	0.376652	0.334076	0.313953	0.332164	0.349911	0.333059	0.320876	0.316031	0.393795	0.292727	0.304505	0.278598	0.299059	0.340514	0.420849	0.657327	0.0030334
chr06	20707214	20707450	Down	20705378	20706934	Os06g0547400	0.610229	0.518764	0.571429	0.684211	0.640288	0.652542	0.596974	0.656085	0.633803	0.664032	0.738589	0.659459	0.59695	0.598058	0.606171	0.610169	0.627907	0.662116	0.656742	0.0030686
chr09	6372368	6372629	Up	6374327	6383568	Os09g0286400	0.57329	0.46748	0.526537	0.5696	0.58121	0.573614	0.498737	0.615199	0.557773	0.677419	0.565865	0.613037	0.539554	0.483357	0.45541	0.495327	0.564312	0.575758	0.655642	0.00313565
chr09	6372368	6372629	Down	6368337	6371361	Os09g0286300	0.57329	0.46748	0.526537	0.5696	0.58121	0.573614	0.498737	0.615199	0.557773	0.677419	0.565865	0.613037	0.539554	0.483357	0.45541	0.495327	0.564312	0.575758	0.655642	0.00313565
chr04	19373055	19373252	Up	19373688	19376820	Os04g0394100	0.697581	0.716216	0.6719	0.815385	0.794931	0.752883	0.726087	0.823643	0.752793	0.857143	0.75	0.893204	0.792308	0.734864	0.73357	0.77533	0.803403	0.901515	0.654966	0.00317745
chr04	19373055	19373252	Down	19365855	19371100	Os04g0393900	0.697581	0.716216	0.6719	0.815385	0.794931	0.752883	0.726087	0.823643	0.752793	0.857143	0.75	0.893204	0.792308	0.734864	0.73357	0.77533	0.803403	0.901515	0.654966	0.00317745

## Sheet: SC6-6
Space-mutagenic phenotype data of the sequenced samples							Number of tillers
							CC6.F3.1	CC6.F3.2	CC6.F3.3	SC6.F3.1	SC6.F3.2	SC6.F3.3	CC6.F4.1	CC6.F4.2	CC6.F4.3	SC6.F4.1	SC6.F4.2	SC6.F4.3	CC6.F5.1	CC6.F5.2	CC6.F5.3	SC6.F5.1	SC6.F5.2	SC6.F5.3
							4	5	5	2	2	2	5	5	4	1	1	2	5	4	3	2	2	2
Chr	TE_S	TE_E	Loc	Gene_S	Gene_E	Gene_Name	CC6.F3.1	CC6.F3.2	CC6.F3.3	SC6.F3.1	SC6.F3.2	SC6.F3.3	CC6.F4.1	CC6.F4.2	CC6.F4.3	SC6.F4.1	SC6.F4.2	SC6.F4.3	CC6.F5.1	CC6.F5.2	CC6.F5.3	SC6.F5.1	SC6.F5.2	SC6.F5.3	R	P
chr04	14806803	14806943	Up	14807385	14813122	Os04g0321600	0	0.333333	0	0.617021	0.494253	0.615385	0	0.433071	0	0.521127	0.485714	0.433333	0	0.416667	0.492063	0.476744	0.483871	0.494737	-0.744275	0.000396896
chr04	14806803	14806943	Down	14804703	14805459	Os04g0321500	0	0.333333	0	0.617021	0.494253	0.615385	0	0.433071	0	0.521127	0.485714	0.433333	0	0.416667	0.492063	0.476744	0.483871	0.494737	-0.744275	0.000396896
chr08	1715945	1716476	Up	1716498	1719881	Os08g0130400	0.220759	0.225307	0.211307	0.243438	0.242604	0.239798	0.215271	0.22665	0.232342	0.238745	0.231443	0.218796	0.216035	0.215604	0.230308	0.228325	0.24698	0.246565	-0.706618	0.00104409
chr08	1715945	1716476	Down	1711379	1715074	Os08g0130300	0.220759	0.225307	0.211307	0.243438	0.242604	0.239798	0.215271	0.22665	0.232342	0.238745	0.231443	0.218796	0.216035	0.215604	0.230308	0.228325	0.24698	0.246565	-0.706618	0.00104409
chr09	20636657	20636895	Up	20637825	20639768	Os09g0527600	0.670455	0.748826	0.706167	0.587171	0.667984	0.678129	0.683432	0.645288	0.612903	0.567268	0.580645	0.638574	0.668508	0.649171	0.615101	0.575309	0.65745	0.615768	0.67871	0.00195619
chr02	2040518	2041192	Down	2037530	2040430	Os02g0138200	0.185596	0.18714	0.184211	0.205045	0.196167	0.211566	0.174123	0.178571	0.187005	0.197599	0.188559	0.194959	0.174634	0.196059	0.188168	0.194379	0.206101	0.22707	-0.675291	0.00210318
chr03	23549517	23549659	Down	23545428	23547647	Os03g0620800	0.0705394	0.123223	0.102941	0.0591716	0.10989	0.0892019	0.0903955	0.130435	0.0666667	0.0487805	0.042328	0.0967742	0.111111	0.136	0.0830861	0.0787746	0.0512821	0.0330579	0.66531	0.00258533
chr12	23526249	23526447	Up	23526524	23527156	Os12g0571500	0.5	0.503311	0	0.604651	0.549763	0.526316	0	0	0	0.565574	0.944444	0	0	0.515596	0.8	0.8	0.466667	0.636364	-0.659904	0.00288229
chr12	23526249	23526447	Down	23524209	23524834	Os12g0571400	0.5	0.503311	0	0.604651	0.549763	0.526316	0	0	0	0.565574	0.944444	0	0	0.515596	0.8	0.8	0.466667	0.636364	-0.659904	0.00288229
chr12	5491124	5491440	Down	5484753	5489765	Os12g0205100	0.0771028	0.0654412	0.101471	0.0959253	0.0890719	0.106692	0.0605839	0.0888031	0.0807087	0.0892995	0.117647	0.108434	0.0820059	0.0745885	0.0830325	0.105485	0.0860566	0.116648	-0.658881	0.00294149
