# Supplementary material for: Miniature-inverted-repeat transposable elements contribute to phenotypic variation regulation of rice induced by space environment
Source: Front Plant Sci. 2025 Jan 8;15:1446383. doi: 10.3389/fpls.2024.1446383 (PMC11751223; doi:10.3389/fpls.2024.1446383)
Supplement: Supplementary Figure 1 — Breeding process of rice space-mutagenic lines using a pedigree method. [file DataSheet1.zip › Supplementary Material/Supplementary Table 5.xlsx]

## Sheet: SA3-7 MITE TIPs
	F3						F4						F5
Common MITEs-TIPs in F3 F4 F5 :	CA3-F3-1	CA3-F3-2	CA3-F3-3	SA3-F3-1	SA3-F3-2	SA3-F3-3	CA3-F4-1	CA3-F4-2	CA3-F4-3	SA3-F4-1	SA3-F4-2	SA3-F4-3	CA3-F5-1	CA3-F5-2	CA3-F5-3	SA3-F5-1	SA3-F5-2	SA3-F5-3
chr03_16671230_16671233				1	1	1				1	1	1				1	1	1
chr02_24662444_24662447				1	1	1				1	1	1				1	1	1
chr07_1766028_1766037				1	1	1				1	1	1				1	1	1
chr12_23273448_23273451				1	1	1				1	1	1				1	1	1
chr07_1705788_1705793				1	1	1				1	1	1				1	1	1
chr06_7314188_7314190				1		1				1						1		1
chr08_26850751_26850755				1		1				1						1		1
chr12_7021000_7021002				1		1				1						1		1
chr08_26260813_26260817				1		1				1						1		1
chr09_14455192_14455196		1		1	1	1			1	1	1	1	1	1	1	1	1	1
chr01_2410396_2410401		1		1	1	1			1	1	1	1	1	1	1	1	1	1
chr12_249348_249351		1		1	1	1			1	1	1	1	1	1	1	1	1	1
chr05_8545572_8545577		1		1	1	1			1	1	1	1	1	1	1	1	1	1
chr10_10712883_10712885		1		1		1			1	1			1	1	1	1	1	1
chr12_1198989_1198991		1		1	1	1			1	1	1	1	1	1	1	1	1	1
chr01_2410154_2410157		1		1	1	1			1	1	1	1	1	1	1	1	1	1
chr11_5484576_5484584	1		1	1	1	1	1	1		1	1	1				1	1
chr11_4453502_4453504	1		1	1	1	1	1	1		1	1	1				1	1
chr06_3503036_3503039	1		1	1		1	1	1		1						1	1	1
Common MITEs-TIPs in F3 F4 :
Common MITEs-TIPs in F4 F5 :
Common MITEs-TIPs in F3 F5 :
chr06_9266566_9266575				1		1
chr02_17891335_17891339				1		1										1	1	1
MITEs-TIPs only in F3 :
MITEs-TIPs only in F4 :
MITEs-TIPs only in F5 :
MITEs-TIPs SUM	3	7	3	21	13	21	3	3	7	19	13	13	7	7	7	20	16	18

## Sheet: SA6-2 MITE TIPs
	F3						F4						F5
Common MITEs-TIPs in F3 F4 F5 :	CA6-F3-1	CA6-F3-2	CA6-F3-3	SA6-F3-1	SA6-F3-2	SA6-F3-3	CA6-F4-1	CA6-F4-2	CA6-F4-3	SA6-F4-1	SA6-F4-2	SA6-F4-3	CA6-F5-1	CA6-F5-2	CA6-F5-3	SA6-F5-1	SA6-F5-2	SA6-F5-3
chr05_18411089_18411097				1	1	1				1	1	1				1	1	1
chr05_18277887_18277890				1	1	1				1	1	1				1	1	1
chr05_15619867_15619869				1	1	1				1	1	1				1	1	1
chr11_27546906_27546908				1	1	1				1	1	1				1	1	1
chr05_15628704_15628706				1	1	1				1	1	1				1	1	1
chr05_17719011_17719014				1	1	1				1	1	1				1	1	1
chr09_13705127_13705130				1	1	1				1	1	1				1	1	1
chr08_26850751_26850755				1	1	1				1	1	1				1	1	1
chr03_4376460_4376468				1	1	1				1	1	1				1	1	1
chr05_19468626_19468630				1	1	1				1	1	1				1	1	1
chr05_15637592_15637594				1	1	1				1	1	1				1	1	1
chr09_13753301_13753308				1	1	1				1	1	1				1	1	1
chr05_18347339_18347342				1	1	1				1	1	1				1	1	1
chr10_8991713_8991717				1	1	1				1	1	1				1	1	1
chr05_21085362_21085371				1	1	1				1	1	1				1	1	1
chr05_13924338_13924344				1	1	1				1	1	1				1	1	1
chr05_14933976_14933980				1	1	1				1	1	1				1	1	1
chr11_28090810_28090812				1	1	1				1	1	1				1	1	1
chr03_858962_858966				1	1	1				1	1	1				1	1	1
chr09_13658516_13658521				1	1	1				1	1	1				1	1	1
chr05:15619562-15619564				1	1	1				1	1	1				1	1	1
chr11_6148562_6148571				1	1	1					1							1
chr09_12624214_12624217					1	1				1		1				1	1	1
chr01_2640047_2640056				1						1								1
chr10_16903012_16903020				1		1					1							1
chr10_16658145_16658147				1		1					1							1
chr10_16178554_16178557				1		1				1	1							1
chr03_7234532_7234538				1	1					1								1
chr01_3093106_3093111				1						1								1
chr12_23621488_23621492				1						1								1
chr12_1198989_1198991				1														1
chr03_10033731_10033739				1	1					1								1
chr10_15848927_15848931				1		1				1	1							1
chr11_5484576_5484584						1				1	1	1				1	1
chr11_6519810_6519813				1	1	1					1							1
chr02_25318189_25318195				1						1						1	1	1
chr10_18031599_18031602				1		1					1							1
chr10_17594807_17594811				1		1					1							1
chr10_2696326_2696332			1	1	1	1					1	1				1	1	1
chr03_15324827_15324830			1		1	1				1	1	1				1	1	1
chr03_16671230_16671233			1		1					1						1	1
Common MITEs-TIPs in F3 F4 :
Common MITEs-TIPs in F4 F5 :
chr03_34161283_34161285										1		1				1
chr03_33461799_33461805										1		1				1	1
chr03_6299859_6299861										1								1
Common MITEs-TIPs in F3 F5 :
chr12_826098_826102				1														1
chr12_1288523_1288529				1														1
chr02_35018622_35018625					1											1	1	1
MITEs-TIPs only in F3 :
MITEs-TIPs only in F4 :
MITEs-TIPs only in F5 :
chr02_24287393_24287402																1	1
MITEs-TIPs SUM	0	0	3	39	30	33	0	0	0	36	32	27	0	0	0	31	30	43

## Sheet: SC6-6 MITE TIPs
	F3						F4						F5
Common MITEs-TIPs in F3 F4 F5 :	CC6-F3-1	CC6-F3-2	CC6-F3-3	SC6-F3-1	SC6-F3-2	SC6-F3-3	CC6-F4-1	CC6-F4-2	CC6-F4-3	SC6-F4-1	SC6-F4-2	SC6-F4-3	CC6-F5-1	CC6-F5-2	CC6-F5-3	SC6-F5-1	SC6-F5-2	SC6-F5-3
chr12_7035487_7035492				1	1	1				1	1	1				1	1	1
chr11_27809400_27809404				1	1	1				1	1	1				1	1	1
chr01_35257318_35257327				1	1	1				1	1	1				1	1	1
chr06_8876015_8876020				1	1	1				1	1	1				1	1	1
chr12_5800575_5800579				1	1	1				1	1	1				1	1	1
chr06_10573475_10573486				1	1	1				1	1	1				1	1	1
chr08_1020102_1020107				1	1	1				1	1	1				1	1	1
chr06_2201663_2201678				1	1	1				1	1	1				1	1	1
chr03_33461797_33461805				1	1	1				1	1	1				1	1	1
chr10_8418252_8418261				1	1	1				1	1	1				1	1	1
chr01_2410396_2410401				1		1					1	1						1
chr11_5115386_5115390				1		1				1	1	1				1	1	1
chr03_31722855_31722859				1		1				1	1	1				1	1	1
chr06_22814998_22815001						1				1	1	1				1	1	1
chr06_25108138_25108140						1				1	1	1				1	1	1
chr10_814293_814298				1		1				1	1	1				1	1	1
chr05_15619867_15619869				1		1					1	1						1
chr09_13753301_13753308						1					1	1						1
chr03_31917842_31917846				1		1				1	1	1				1	1	1
chr10_4873192_4873195				1		1				1	1	1				1	1	1
chr05_17719011_17719014				1		1					1	1						1
chr03_8890040_8890043				1						1						1	1
chr07_1481056_1481058				1	1	1					1	1					1	1
chr08_13984594_13984596					1					1						1	1
chr10_9877139_9877143				1	1	1				1	1	1				1		1
chr05_14933976_14933980				1		1					1	1						1
chr05_15619562_15619564				1	1	1					1	1						1
chr06_25186514_25186516				1		1				1	1	1				1	1	1
chr11_23326481_23326489				1		1				1	1	1				1	1	1
chr03_8572865_8572868				1						1						1	1
chr11_23995075_23995077				1		1				1	1	1				1	1	1
chr11_5124027_5124032				1		1				1	1	1				1	1	1
chr12_826099_826102				1		1				1	1	1				1	1	1
chr05_21100905_21100908						1					1	1						1
chr03_32642685_32642690				1		1				1	1	1				1	1	1
chr11_27546906_27546908				1		1				1	1	1				1	1	1
chr05_15637592_15637594				1		1					1	1						1
chr05_18347339_18347342						1					1	1						1
chr01_23419334_23419337				1	1	1					1	1					1	1
chr12_1198989_1198991				1		1				1	1	1				1	1	1
chr05_19594776_19594786						1					1	1						1
chr12_13734202_13734206					1					1						1	1	1
chr03_31586158_31586160				1		1				1	1	1				1	1	1
chr11_22545069_22545086				1		1				1	1	1				1	1	1
chr05_15628704-15628706				1		1					1	1						1
chr09_13705127-13705130						1					1	1						1
Common MITEs-TIPs in F3 F4 :
Common MITEs-TIPs in F4 F5 :
chr02_27713865_27713875										1						1
Common MITEs-TIPs in F3 F5 :
chr08_15833954_15833956					1											1	1
chr04_21446799_21446817				1												1
MITEs-TIPs only in F3 :
MITEs-TIPs only in F4 :
MITEs-TIPs only in F5 :
MITEs-TIPs SUM	0	0	0	38	17	42	0	0	0	33	42	42	0	0	0	35	34	43
