# Supplementary material for: Miniature-inverted-repeat transposable elements contribute to phenotypic variation regulation of rice induced by space environment
Source: Front Plant Sci. 2025 Jan 8;15:1446383. doi: 10.3389/fpls.2024.1446383 (PMC11751223; doi:10.3389/fpls.2024.1446383)
Supplement: Supplementary Figure 1 — Breeding process of rice space-mutagenic lines using a pedigree method. [file DataSheet1.zip › Supplementary Material/Supplementary Table 6.xlsx]

## Sheet: SA3-7
		F3			F4			F5
Common space-induced MITEs-TIPs in F3 F4 F5 :	The location on the chromosome	SA3-F3-1	SA3-F3-2	SA3-F3-3	SA3-F4-1	SA3-F4-2	SA3-F4-3	SA3-F5-1	SA3-F5-2	SA3-F5-3
chr03_16671230_16671233	heterochromatin	1	1	1	1	1	1	1	1	1
chr02_24662444_24662447	euchromatin	1	1	1	1	1	1	1	1	1
chr07_1766028_1766037	euchromatin	1	1	1	1	1	1	1	1	1
chr12_23273448_23273451	euchromatin	1	1	1	1	1	1	1	1	1
chr07_1705788_1705793	euchromatin	1	1	1	1	1	1	1	1	1
chr06_7314188_7314190	euchromatin	1		1	1			1		1
chr08_26850751_26850755	euchromatin	1		1	1			1		1
chr12_7021000_7021002	euchromatin	1		1	1			1		1
chr08_26260813_26260817	euchromatin	1		1	1			1		1
Common space-induced MITEs-TIPs in F3 F4 :
Common space-induced MITEs-TIPs in F4 F5 :
Common space-induced MITEs-TIPs in F3 F5 :
chr06_9266566_9266575	euchromatin	1		1
chr02_17891335_17891339	euchromatin	1		1				1	1	1
Space-induced MITEs-TIPs only in F3 :
Space-induced MITEs-TIPs only in F4 :
Space-induced MITEs-TIPs only in F5 :

## Sheet: SA6-2
		F3			F4			F5
Common space-induced MITEs-TIPs in F3 F4 F5 :	The location on the chromosome	SA6-F3-1	SA6-F3-2	SA6-F3-3	SA6-F4-1	SA6-F4-2	SA6-F4-3	SA6-F5-1	SA6-F5-2	SA6-F5-3
chr05_18411089_18411097	euchromatin	1	1	1	1	1	1	1	1	1
chr05_18277887_18277890	euchromatin	1	1	1	1	1	1	1	1	1
chr05_15619867_15619869	euchromatin	1	1	1	1	1	1	1	1	1
chr11_27546906_27546908	euchromatin	1	1	1	1	1	1	1	1	1
chr05_15628704_15628706	euchromatin	1	1	1	1	1	1	1	1	1
chr05_17719011_17719014	euchromatin	1	1	1	1	1	1	1	1	1
chr09_13705127_13705130	euchromatin	1	1	1	1	1	1	1	1	1
chr08_26850751_26850755	euchromatin	1	1	1	1	1	1	1	1	1
chr03_4376460_4376468	euchromatin	1	1	1	1	1	1	1	1	1
chr05_19468626_19468630	euchromatin	1	1	1	1	1	1	1	1	1
chr05_15637592_15637594	euchromatin	1	1	1	1	1	1	1	1	1
chr09_13753301_13753308	euchromatin	1	1	1	1	1	1	1	1	1
chr05_18347339_18347342	euchromatin	1	1	1	1	1	1	1	1	1
chr10_8991713_8991717	heterochromatin	1	1	1	1	1	1	1	1	1
chr05_21085362_21085371	euchromatin	1	1	1	1	1	1	1	1	1
chr05_13924338_13924344	euchromatin	1	1	1	1	1	1	1	1	1
chr05_14933976_14933980	euchromatin	1	1	1	1	1	1	1	1	1
chr11_28090810_28090812	euchromatin	1	1	1	1	1	1	1	1	1
chr03_858962_858966	euchromatin	1	1	1	1	1	1	1	1	1
chr09_13658516_13658521	euchromatin	1	1	1	1	1	1	1	1	1
chr05:15619562-15619564	euchromatin	1	1	1	1	1	1	1	1	1
chr11_6148562_6148571	euchromatin	1	1	1		1				1
chr09_12624214_12624217	euchromatin		1	1	1		1	1	1	1
chr01_2640047_2640056	euchromatin	1			1					1
chr10_16903012_16903020	euchromatin	1		1		1				1
chr10_16658145_16658147	euchromatin	1		1		1				1
chr10_16178554_16178557	euchromatin	1		1	1	1				1
chr03_7234532_7234538	euchromatin	1	1		1					1
chr01_3093106_3093111	euchromatin	1			1					1
chr12_23621488_23621492	euchromatin	1			1					1
chr12_1198989_1198991	euchromatin	1								1
chr03_10033731_10033739	euchromatin	1	1		1					1
chr10_15848927_15848931	euchromatin	1		1	1	1				1
chr11_5484576_5484584	euchromatin			1	1	1	1	1	1
chr11_6519810_6519813	euchromatin	1	1	1		1				1
chr02_25318189_25318195	euchromatin	1			1			1	1	1
chr10_18031599_18031602	euchromatin	1		1		1				1
chr10_17594807_17594811	euchromatin	1		1		1				1
Common space-induced MITEs-TIPs in F3 F4 :
Common space-induced MITEs-TIPs in F4 F5 :
chr03_34161283_34161285	euchromatin				1		1	1
chr03_33461799_33461805	euchromatin				1		1	1	1
chr03_6299859_6299861	euchromatin				1					1
Common space-induced MITEs-TIPs in F3 F5 :
chr12_826098_826102	euchromatin	1								1
chr12_1288523_1288529	euchromatin	1								1
chr02_35018622_35018625	euchromatin		1					1	1	1
Space-induced MITEs-TIPs only in F3 :
Space-induced MITEs-TIPs only in F4 :
Space-induced MITEs-TIPs only in F5 :
chr02_24287393_24287402	euchromatin							1	1

## Sheet: SC6-6
		F3			F4			F5
Common space-induced MITEs-TIPs in F3 F4 F5 :	The location on the chromosome	SC6-F3-1	SC6-F3-2	SC6-F3-3	SC6-F4-1	SC6-F4-2	SC6-F4-3	SC6-F5-1	SC6-F5-2	SC6-F5-3
chr12_7035487_7035492	euchromatin	1	1	1	1	1	1	1	1	1
chr11_27809400_27809404	euchromatin	1	1	1	1	1	1	1	1	1
chr01_35257318_35257327	euchromatin	1	1	1	1	1	1	1	1	1
chr06_8876015_8876020	euchromatin	1	1	1	1	1	1	1	1	1
chr12_5800575_5800579	euchromatin	1	1	1	1	1	1	1	1	1
chr06_10573475_10573486	euchromatin	1	1	1	1	1	1	1	1	1
chr08_1020102_1020107	euchromatin	1	1	1	1	1	1	1	1	1
chr06_2201663_2201678	euchromatin	1	1	1	1	1	1	1	1	1
chr03_33461797_33461805	euchromatin	1	1	1	1	1	1	1	1	1
chr10_8418252_8418261	heterochromatin	1	1	1	1	1	1	1	1	1
chr01_2410396_2410401	euchromatin	1		1		1	1			1
chr11_5115386_5115390	euchromatin	1		1	1	1	1	1	1	1
chr03_31722855_31722859	euchromatin	1		1	1	1	1	1	1	1
chr06_22814998_22815001	euchromatin			1	1	1	1	1	1	1
chr06_25108138_25108140	euchromatin			1	1	1	1	1	1	1
chr10_814293_814298	heterochromatin	1		1	1	1	1	1	1	1
chr05_15619867_15619869	euchromatin	1		1		1	1			1
chr09_13753301_13753308	euchromatin			1		1	1			1
chr03_31917842_31917846	euchromatin	1		1	1	1	1	1	1	1
chr10_4873192_4873195	heterochromatin	1		1	1	1	1	1	1	1
chr05_17719011_17719014	euchromatin	1		1		1	1			1
chr03_8890040_8890043	euchromatin	1			1			1	1
chr07_1481056_1481058	euchromatin	1	1	1		1	1		1	1
chr08_13984594_13984596	euchromatin		1		1			1	1
chr10_9877139_9877143	euchromatin	1	1	1	1	1	1	1		1
chr05_14933976_14933980	euchromatin	1		1		1	1			1
chr05_15619562_15619564	euchromatin	1	1	1		1	1			1
chr06_25186514_25186516	euchromatin	1		1	1	1	1	1	1	1
chr11_23326481_23326489	euchromatin	1		1	1	1	1	1	1	1
chr03_8572865_8572868	euchromatin	1			1			1	1
chr11_23995075_23995077	euchromatin	1		1	1	1	1	1	1	1
chr11_5124027_5124032	euchromatin	1		1	1	1	1	1	1	1
chr12_826099_826102	euchromatin	1		1	1	1	1	1	1	1
chr05_21100905_21100908	euchromatin			1		1	1			1
chr03_32642685_32642690	euchromatin	1		1	1	1	1	1	1	1
chr11_27546906_27546908	euchromatin	1		1	1	1	1	1	1	1
chr05_15637592_15637594	euchromatin	1		1		1	1			1
chr05_18347339_18347342	euchromatin			1		1	1			1
chr01_23419334_23419337	euchromatin	1	1	1		1	1		1	1
chr12_1198989_1198991	euchromatin	1		1	1	1	1	1	1	1
chr05_19594776_19594786	euchromatin			1		1	1			1
chr12_13734202_13734206	heterochromatin		1		1			1	1	1
chr03_31586158_31586160	euchromatin	1		1	1	1	1	1	1	1
chr11_22545069_22545086	euchromatin	1		1	1	1	1	1	1	1
chr05:15628704-15628706	euchromatin	1		1		1	1			1
chr09:13705127-13705130	euchromatin			1		1	1			1
Common space-induced MITEs-TIPs in F3 F4 :
Common space-induced MITEs-TIPs in F4 F5 :
chr02_27713865_27713875	euchromatin				1			1
Common space-induced MITEs-TIPs in F3 F5 :
chr08_15833954_15833956	heterochromatin		1					1	1
chr04_21446799_21446817	euchromatin	1						1
Space-induced MITEs-TIPs only in F3 :
Space-induced MITEs-TIPs only in F4 :
Space-induced MITEs-TIPs only in F5 :
