# Supplementary material for: Miniature-inverted-repeat transposable elements contribute to phenotypic variation regulation of rice induced by space environment
Source: Front Plant Sci. 2025 Jan 8;15:1446383. doi: 10.3389/fpls.2024.1446383 (PMC11751223; doi:10.3389/fpls.2024.1446383)
Supplement: Supplementary Figure 1 — Breeding process of rice space-mutagenic lines using a pedigree method. [file DataSheet1.zip › Supplementary Material/Supplementary Table 7.xlsx]

## Sheet: SA3-7
test_type	annotation_type	tool_release_date	data_version_release_date	correction	list_name	organism	id	level	label	number_in_reference	list_name2	number_in_list	expected	plus_minus	pValue	fold_enrichment	fdr	mapped_id	classification id	classification label
FISHER	GO biological process complete	20231017	GO Ontology database DOI: 10.5281/zenodo.7942786 Released 2023-01-05	FDR	upload_1	Oryza sativa	GO:0009555	1	pollen development	73	upload_1	2	0.110355	+	0.0058001	18.1233	1	Os12g0548100	GO:0032502	developmental process
FISHER	GO biological process complete	20231017	GO Ontology database DOI: 10.5281/zenodo.7942786 Released 2023-01-05	FDR	upload_1	Oryza sativa	GO:0009555	1	pollen development	73	upload_1	2	0.110355	+	0.0058001	18.1233	1	Os01g0718300	GO:0048856	anatomical structure development
FISHER	GO biological process complete	20231017	GO Ontology database DOI: 10.5281/zenodo.7942786 Released 2023-01-05	FDR	upload_1	Oryza sativa	GO:0009647	0	skotomorphogenesis	3	upload_1	1	0.00453515	+	0.00602428	220.5	1	Os01g0718300	GO:0048856	anatomical structure development
FISHER	GO biological process complete	20231017	GO Ontology database DOI: 10.5281/zenodo.7942786 Released 2023-01-05	FDR	upload_1	Oryza sativa	GO:0048657	1	anther wall tapetum cell differentiation	3	upload_1	1	0.00453515	+	0.00602428	220.5	0.845659	Os01g0718300	GO:0048856	anatomical structure development
FISHER	GO biological process complete	20231017	GO Ontology database DOI: 10.5281/zenodo.7942786 Released 2023-01-05	FDR	upload_1	Oryza sativa	GO:0048656	2	anther wall tapetum formation	3	upload_1	1	0.00453515	+	0.00602428	220.5	0.820033	Os01g0718300	GO:0048856	anatomical structure development
FISHER	GO biological process complete	20231017	GO Ontology database DOI: 10.5281/zenodo.7942786 Released 2023-01-05	FDR	upload_1	Oryza sativa	GO:0048655	3	anther wall tapetum morphogenesis	3	upload_1	1	0.00453515	+	0.00602428	220.5	0.795914	Os01g0718300	GO:0048856	anatomical structure development
FISHER	GO biological process complete	20231017	GO Ontology database DOI: 10.5281/zenodo.7942786 Released 2023-01-05	FDR	upload_1	Oryza sativa	GO:0048654	4	anther morphogenesis	3	upload_1	1	0.00453515	+	0.00602428	220.5	0.773174	Os01g0718300	GO:0048856	anatomical structure development
FISHER	GO biological process complete	20231017	GO Ontology database DOI: 10.5281/zenodo.7942786 Released 2023-01-05	FDR	upload_1	Oryza sativa	GO:0009911	0	positive regulation of flower development	6	upload_1	1	0.0090703	+	0.010519	110.25	1	Os01g0718300	GO:0048856	anatomical structure development
FISHER	GO biological process complete	20231017	GO Ontology database DOI: 10.5281/zenodo.7942786 Released 2023-01-05	FDR	upload_1	Oryza sativa	GO:0048448	5	stamen morphogenesis	9	upload_1	1	0.0136054	+	0.0149938	73.5	0.976115	Os01g0718300	GO:0048856	anatomical structure development
FISHER	GO biological process complete	20231017	GO Ontology database DOI: 10.5281/zenodo.7942786 Released 2023-01-05	FDR	upload_1	Oryza sativa	GO:0048455	3	stamen formation	9	upload_1	1	0.0136054	+	0.0149938	73.5	0.99047	Os01g0718300	GO:0048856	anatomical structure development
FISHER	GO biological process complete	20231017	GO Ontology database DOI: 10.5281/zenodo.7942786 Released 2023-01-05	FDR	upload_1	Oryza sativa	GO:0048658	4	anther wall tapetum development	12	upload_1	1	0.0181406	+	0.0194486	55.125	1	Os01g0718300	GO:0048856	anatomical structure development
FISHER	GO biological process complete	20231017	GO Ontology database DOI: 10.5281/zenodo.7942786 Released 2023-01-05	FDR	upload_1	Oryza sativa	GO:0010584	1	pollen exine formation	14	upload_1	1	0.021164	+	0.0224074	47.25	1	Os01g0718300	GO:0048856	anatomical structure development
FISHER	GO biological process complete	20231017	GO Ontology database DOI: 10.5281/zenodo.7942786 Released 2023-01-05	FDR	upload_1	Oryza sativa	GO:0048449	4	floral organ formation	15	upload_1	1	0.0226757	+	0.0238835	44.1	1	Os01g0718300	GO:0048856	anatomical structure development
FISHER	GO biological process complete	20231017	GO Ontology database DOI: 10.5281/zenodo.7942786 Released 2023-01-05	FDR	upload_1	Oryza sativa	GO:0010208	2	pollen wall assembly	18	upload_1	1	0.0272109	+	0.0282987	36.75	1	Os01g0718300	GO:0048856	anatomical structure development
FISHER	GO biological process complete	20231017	GO Ontology database DOI: 10.5281/zenodo.7942786 Released 2023-01-05	FDR	upload_1	Oryza sativa	GO:0010927	3	cellular component assembly involved in morphogenesis	19	upload_1	1	0.0287226	+	0.0297661	34.8158	1	Os01g0718300	GO:0048856	anatomical structure development
FISHER	GO biological process complete	20231017	GO Ontology database DOI: 10.5281/zenodo.7942786 Released 2023-01-05	FDR	upload_1	Oryza sativa	GO:0032989	4	cellular component morphogenesis	19	upload_1	1	0.0287226	+	0.0297661	34.8158	1	Os01g0718300	GO:0048856	anatomical structure development
FISHER	GO biological process complete	20231017	GO Ontology database DOI: 10.5281/zenodo.7942786 Released 2023-01-05	FDR	upload_1	Oryza sativa	GO:0048444	1	floral organ morphogenesis	19	upload_1	1	0.0287226	+	0.0297661	34.8158	1	Os01g0718300	GO:0048856	anatomical structure development
FISHER	GO biological process complete	20231017	GO Ontology database DOI: 10.5281/zenodo.7942786 Released 2023-01-05	FDR	upload_1	Oryza sativa	GO:0090351	2	seedling development	27	upload_1	1	0.0408163	+	0.0414266	24.5	1	Os01g0718300	GO:0048856	anatomical structure development
FISHER	GO biological process complete	20231017	GO Ontology database DOI: 10.5281/zenodo.7942786 Released 2023-01-05	FDR	upload_1	Oryza sativa	GO:0090697	3	post-embryonic plant organ morphogenesis	28	upload_1	1	0.042328	+	0.0428744	23.625	1	Os01g0718300	GO:0048856	anatomical structure development
FISHER	GO biological process complete	20231017	GO Ontology database DOI: 10.5281/zenodo.7942786 Released 2023-01-05	FDR	upload_1	Oryza sativa	GO:0048653	5	anther development	28	upload_1	1	0.042328	+	0.0428744	23.625	1	Os01g0718300	GO:0048856	anatomical structure development
FISHER	GO biological process complete	20231017	GO Ontology database DOI: 10.5281/zenodo.7942786 Released 2023-01-05	FDR	upload_1	Oryza sativa	GO:0031400	4	negative regulation of protein modification process	29	upload_1	1	0.0438398	+	0.0443201	22.8103	1	Os03g0346700	GO:0008152	metabolic process
FISHER	GO biological process complete	20231017	GO Ontology database DOI: 10.5281/zenodo.7942786 Released 2023-01-05	FDR	upload_1	Oryza sativa	GO:1905393	3	plant organ formation	30	upload_1	1	0.0453515	+	0.0457636	22.05	1	Os01g0718300	GO:0048856	anatomical structure development
FISHER	GO biological process complete	20231017	GO Ontology database DOI: 10.5281/zenodo.7942786 Released 2023-01-05	FDR	upload_1	Oryza sativa	GO:0051336	3	regulation of hydrolase activity	109	upload_1	2	0.164777	+	0.0123237	12.1376	1	Os12g0548700	GO:0065007	biological regulation
FISHER	GO biological process complete	20231017	GO Ontology database DOI: 10.5281/zenodo.7942786 Released 2023-01-05	FDR	upload_1	Oryza sativa	GO:0051336	3	regulation of hydrolase activity	109	upload_1	2	0.164777	+	0.0123237	12.1376	1	Os12g0548401	GO:0065007	biological regulation
FISHER	GO biological process complete	20231017	GO Ontology database DOI: 10.5281/zenodo.7942786 Released 2023-01-05	FDR	upload_1	Oryza sativa	GO:0043086	3	negative regulation of catalytic activity	109	upload_1	2	0.164777	+	0.0123237	12.1376	1	Os12g0548700	GO:0065007	biological regulation
FISHER	GO biological process complete	20231017	GO Ontology database DOI: 10.5281/zenodo.7942786 Released 2023-01-05	FDR	upload_1	Oryza sativa	GO:0043086	3	negative regulation of catalytic activity	109	upload_1	2	0.164777	+	0.0123237	12.1376	1	Os12g0548401	GO:0065007	biological regulation
FISHER	GO biological process complete	20231017	GO Ontology database DOI: 10.5281/zenodo.7942786 Released 2023-01-05	FDR	upload_1	Oryza sativa	GO:0044092	4	negative regulation of molecular function	109	upload_1	2	0.164777	+	0.0123237	12.1376	1	Os12g0548700	GO:0065007	biological regulation
FISHER	GO biological process complete	20231017	GO Ontology database DOI: 10.5281/zenodo.7942786 Released 2023-01-05	FDR	upload_1	Oryza sativa	GO:0044092	4	negative regulation of molecular function	109	upload_1	2	0.164777	+	0.0123237	12.1376	1	Os12g0548401	GO:0065007	biological regulation
FISHER	GO biological process complete	20231017	GO Ontology database DOI: 10.5281/zenodo.7942786 Released 2023-01-05	FDR	upload_1	Oryza sativa	GO:0007059	4	chromosome segregation	94	upload_1	2	0.142101	+	0.00933925	14.0745	1	Os12g0548100	GO:0007049	cell cycle
FISHER	GO biological process complete	20231017	GO Ontology database DOI: 10.5281/zenodo.7942786 Released 2023-01-05	FDR	upload_1	Oryza sativa	GO:0007059	4	chromosome segregation	94	upload_1	2	0.142101	+	0.00933925	14.0745	1	Os03g0762900	GO:0007049	cell cycle
FISHER	GO biological process complete	20231017	GO Ontology database DOI: 10.5281/zenodo.7942786 Released 2023-01-05	FDR	upload_1	Oryza sativa	GO:0007076	0	mitotic chromosome condensation	6	upload_1	1	0.0090703	+	0.010519	110.25	1	Os12g0548100	GO:0007049	cell cycle
FISHER	GO biological process complete	20231017	GO Ontology database DOI: 10.5281/zenodo.7942786 Released 2023-01-05	FDR	upload_1	Oryza sativa	GO:0000070	1	mitotic sister chromatid segregation	25	upload_1	1	0.0377929	+	0.0385245	26.46	1	Os12g0548100	GO:0007049	cell cycle
FISHER	GO biological process complete	20231017	GO Ontology database DOI: 10.5281/zenodo.7942786 Released 2023-01-05	FDR	upload_1	Oryza sativa	GO:0140014	2	mitotic nuclear division	25	upload_1	1	0.0377929	+	0.0385245	26.46	1	Os12g0548100	GO:0007049	cell cycle
FISHER	GO biological process complete	20231017	GO Ontology database DOI: 10.5281/zenodo.7942786 Released 2023-01-05	FDR	upload_1	Oryza sativa	GO:0070192	1	chromosome organization involved in meiotic cell cycle	26	upload_1	1	0.0393046	+	0.0399766	25.4423	1	Os12g0548100	GO:0007049	cell cycle
FISHER	GO biological process complete	20231017	GO Ontology database DOI: 10.5281/zenodo.7942786 Released 2023-01-05	FDR	upload_1	Oryza sativa	GO:0000819	2	sister chromatid segregation	28	upload_1	1	0.042328	+	0.0428744	23.625	1	Os12g0548100	GO:0007049	cell cycle
FISHER	GO biological process complete	20231017	GO Ontology database DOI: 10.5281/zenodo.7942786 Released 2023-01-05	FDR	upload_1	Oryza sativa	GO:0007062	2	sister chromatid cohesion	30	upload_1	1	0.0453515	+	0.0457636	22.05	1	Os12g0548100	GO:0007049	cell cycle
FISHER	GO biological process complete	20231017	GO Ontology database DOI: 10.5281/zenodo.7942786 Released 2023-01-05	FDR	upload_1	Oryza sativa	GO:0001578	0	microtubule bundle formation	2	upload_1	1	0.00302343	+	0.00452157	330.75	1	Os01g0718300	GO:0071840	cellular component organization or biogenesis
FISHER	GO biological process complete	20231017	GO Ontology database DOI: 10.5281/zenodo.7942786 Released 2023-01-05	FDR	upload_1	Oryza sativa	GO:0042273	3	ribosomal large subunit biogenesis	82	upload_1	2	0.123961	+	0.00722296	16.1341	0.901265	Os01g0184000	GO:0071840	cellular component organization or biogenesis
FISHER	GO biological process complete	20231017	GO Ontology database DOI: 10.5281/zenodo.7942786 Released 2023-01-05	FDR	upload_1	Oryza sativa	GO:0042273	3	ribosomal large subunit biogenesis	82	upload_1	2	0.123961	+	0.00722296	16.1341	0.901265	Os07g0435400	GO:0071840	cellular component organization or biogenesis
FISHER	GO biological process complete	20231017	GO Ontology database DOI: 10.5281/zenodo.7942786 Released 2023-01-05	FDR	upload_1	Oryza sativa	GO:0072318	0	clathrin coat disassembly	7	upload_1	1	0.010582	+	0.0120128	94.5	1	Os12g0548200	GO:0071840	cellular component organization or biogenesis
FISHER	GO biological process complete	20231017	GO Ontology database DOI: 10.5281/zenodo.7942786 Released 2023-01-05	FDR	upload_1	Oryza sativa	GO:0072319	1	vesicle uncoating	7	upload_1	1	0.010582	+	0.0120128	94.5	1	Os12g0548200	GO:0071840	cellular component organization or biogenesis
FISHER	GO biological process complete	20231017	GO Ontology database DOI: 10.5281/zenodo.7942786 Released 2023-01-05	FDR	upload_1	Oryza sativa	GO:0042254	4	ribosome biogenesis	315	upload_1	3	0.47619	+	0.0124419	6.3	1	Os01g0739400	GO:0071840	cellular component organization or biogenesis
FISHER	GO biological process complete	20231017	GO Ontology database DOI: 10.5281/zenodo.7942786 Released 2023-01-05	FDR	upload_1	Oryza sativa	GO:0042254	4	ribosome biogenesis	315	upload_1	3	0.47619	+	0.0124419	6.3	1	Os01g0184000	GO:0071840	cellular component organization or biogenesis
FISHER	GO biological process complete	20231017	GO Ontology database DOI: 10.5281/zenodo.7942786 Released 2023-01-05	FDR	upload_1	Oryza sativa	GO:0042254	4	ribosome biogenesis	315	upload_1	3	0.47619	+	0.0124419	6.3	1	Os07g0435400	GO:0071840	cellular component organization or biogenesis
FISHER	GO biological process complete	20231017	GO Ontology database DOI: 10.5281/zenodo.7942786 Released 2023-01-05	FDR	upload_1	Oryza sativa	GO:0000226	1	microtubule cytoskeleton organization	114	upload_1	2	0.172336	+	0.0133994	11.6053	1	Os03g0762900	GO:0071840	cellular component organization or biogenesis
FISHER	GO biological process complete	20231017	GO Ontology database DOI: 10.5281/zenodo.7942786 Released 2023-01-05	FDR	upload_1	Oryza sativa	GO:0000226	1	microtubule cytoskeleton organization	114	upload_1	2	0.172336	+	0.0133994	11.6053	1	Os01g0718300	GO:0071840	cellular component organization or biogenesis
FISHER	GO biological process complete	20231017	GO Ontology database DOI: 10.5281/zenodo.7942786 Released 2023-01-05	FDR	upload_1	Oryza sativa	GO:0071840	5	cellular component organization or biogenesis	2090	upload_1	8	3.15949	+	0.0134296	2.53206	1	Os12g0548100	GO:0071840	cellular component organization or biogenesis
FISHER	GO biological process complete	20231017	GO Ontology database DOI: 10.5281/zenodo.7942786 Released 2023-01-05	FDR	upload_1	Oryza sativa	GO:0071840	5	cellular component organization or biogenesis	2090	upload_1	8	3.15949	+	0.0134296	2.53206	1	Os01g0739400	GO:0071840	cellular component organization or biogenesis
FISHER	GO biological process complete	20231017	GO Ontology database DOI: 10.5281/zenodo.7942786 Released 2023-01-05	FDR	upload_1	Oryza sativa	GO:0071840	5	cellular component organization or biogenesis	2090	upload_1	8	3.15949	+	0.0134296	2.53206	1	Os12g0548200	GO:0071840	cellular component organization or biogenesis
FISHER	GO biological process complete	20231017	GO Ontology database DOI: 10.5281/zenodo.7942786 Released 2023-01-05	FDR	upload_1	Oryza sativa	GO:0071840	5	cellular component organization or biogenesis	2090	upload_1	8	3.15949	+	0.0134296	2.53206	1	Os03g0762900	GO:0071840	cellular component organization or biogenesis
FISHER	GO biological process complete	20231017	GO Ontology database DOI: 10.5281/zenodo.7942786 Released 2023-01-05	FDR	upload_1	Oryza sativa	GO:0071840	5	cellular component organization or biogenesis	2090	upload_1	8	3.15949	+	0.0134296	2.53206	1	Os03g0346700	GO:0071840	cellular component organization or biogenesis
FISHER	GO biological process complete	20231017	GO Ontology database DOI: 10.5281/zenodo.7942786 Released 2023-01-05	FDR	upload_1	Oryza sativa	GO:0071840	5	cellular component organization or biogenesis	2090	upload_1	8	3.15949	+	0.0134296	2.53206	1	Os01g0184000	GO:0071840	cellular component organization or biogenesis
FISHER	GO biological process complete	20231017	GO Ontology database DOI: 10.5281/zenodo.7942786 Released 2023-01-05	FDR	upload_1	Oryza sativa	GO:0071840	5	cellular component organization or biogenesis	2090	upload_1	8	3.15949	+	0.0134296	2.53206	1	Os01g0718300	GO:0071840	cellular component organization or biogenesis
FISHER	GO biological process complete	20231017	GO Ontology database DOI: 10.5281/zenodo.7942786 Released 2023-01-05	FDR	upload_1	Oryza sativa	GO:0071840	5	cellular component organization or biogenesis	2090	upload_1	8	3.15949	+	0.0134296	2.53206	1	Os07g0435400	GO:0071840	cellular component organization or biogenesis
FISHER	GO biological process complete	20231017	GO Ontology database DOI: 10.5281/zenodo.7942786 Released 2023-01-05	FDR	upload_1	Oryza sativa	GO:0044085	6	cellular component biogenesis	932	upload_1	5	1.40892	+	0.0136319	3.54882	0.927793	Os01g0739400	GO:0071840	cellular component organization or biogenesis
FISHER	GO biological process complete	20231017	GO Ontology database DOI: 10.5281/zenodo.7942786 Released 2023-01-05	FDR	upload_1	Oryza sativa	GO:0044085	6	cellular component biogenesis	932	upload_1	5	1.40892	+	0.0136319	3.54882	0.927793	Os03g0762900	GO:0071840	cellular component organization or biogenesis
FISHER	GO biological process complete	20231017	GO Ontology database DOI: 10.5281/zenodo.7942786 Released 2023-01-05	FDR	upload_1	Oryza sativa	GO:0044085	6	cellular component biogenesis	932	upload_1	5	1.40892	+	0.0136319	3.54882	0.927793	Os01g0184000	GO:0071840	cellular component organization or biogenesis
FISHER	GO biological process complete	20231017	GO Ontology database DOI: 10.5281/zenodo.7942786 Released 2023-01-05	FDR	upload_1	Oryza sativa	GO:0044085	6	cellular component biogenesis	932	upload_1	5	1.40892	+	0.0136319	3.54882	0.927793	Os01g0718300	GO:0071840	cellular component organization or biogenesis
FISHER	GO biological process complete	20231017	GO Ontology database DOI: 10.5281/zenodo.7942786 Released 2023-01-05	FDR	upload_1	Oryza sativa	GO:0044085	6	cellular component biogenesis	932	upload_1	5	1.40892	+	0.0136319	3.54882	0.927793	Os07g0435400	GO:0071840	cellular component organization or biogenesis
FISHER	GO biological process complete	20231017	GO Ontology database DOI: 10.5281/zenodo.7942786 Released 2023-01-05	FDR	upload_1	Oryza sativa	GO:0022613	5	ribonucleoprotein complex biogenesis	393	upload_1	3	0.594104	+	0.0221628	5.04962	1	Os01g0739400	GO:0071840	cellular component organization or biogenesis
FISHER	GO biological process complete	20231017	GO Ontology database DOI: 10.5281/zenodo.7942786 Released 2023-01-05	FDR	upload_1	Oryza sativa	GO:0022613	5	ribonucleoprotein complex biogenesis	393	upload_1	3	0.594104	+	0.0221628	5.04962	1	Os01g0184000	GO:0071840	cellular component organization or biogenesis
FISHER	GO biological process complete	20231017	GO Ontology database DOI: 10.5281/zenodo.7942786 Released 2023-01-05	FDR	upload_1	Oryza sativa	GO:0022613	5	ribonucleoprotein complex biogenesis	393	upload_1	3	0.594104	+	0.0221628	5.04962	1	Os07g0435400	GO:0071840	cellular component organization or biogenesis
FISHER	GO biological process complete	20231017	GO Ontology database DOI: 10.5281/zenodo.7942786 Released 2023-01-05	FDR	upload_1	Oryza sativa	GO:0030261	1	chromosome condensation	15	upload_1	1	0.0226757	+	0.0238835	44.1	1	Os12g0548100	GO:0071840	cellular component organization or biogenesis
FISHER	GO biological process complete	20231017	GO Ontology database DOI: 10.5281/zenodo.7942786 Released 2023-01-05	FDR	upload_1	Oryza sativa	GO:0051261	2	protein depolymerization	25	upload_1	1	0.0377929	+	0.0385245	26.46	1	Os12g0548200	GO:0071840	cellular component organization or biogenesis
FISHER	GO biological process complete	20231017	GO Ontology database DOI: 10.5281/zenodo.7942786 Released 2023-01-05	FDR	upload_1	Oryza sativa	GO:0007010	2	cytoskeleton organization	206	upload_1	2	0.311413	+	0.0395937	6.42233	1	Os03g0762900	GO:0071840	cellular component organization or biogenesis
FISHER	GO biological process complete	20231017	GO Ontology database DOI: 10.5281/zenodo.7942786 Released 2023-01-05	FDR	upload_1	Oryza sativa	GO:0007010	2	cytoskeleton organization	206	upload_1	2	0.311413	+	0.0395937	6.42233	1	Os01g0718300	GO:0071840	cellular component organization or biogenesis
FISHER	GO biological process complete	20231017	GO Ontology database DOI: 10.5281/zenodo.7942786 Released 2023-01-05	FDR	upload_1	Oryza sativa	GO:0007017	2	microtubule-based process	172	upload_1	2	0.260015	+	0.0285963	7.69186	1	Os03g0762900	GO:0009987	cellular process
FISHER	GO biological process complete	20231017	GO Ontology database DOI: 10.5281/zenodo.7942786 Released 2023-01-05	FDR	upload_1	Oryza sativa	GO:0007017	2	microtubule-based process	172	upload_1	2	0.260015	+	0.0285963	7.69186	1	Os01g0718300	GO:0009987	cellular process
FISHER	GO biological process complete	20231017	GO Ontology database DOI: 10.5281/zenodo.7942786 Released 2023-01-05	FDR	upload_1	Oryza sativa	GO:0051302	1	regulation of cell division	20	upload_1	1	0.0302343	+	0.0312312	33.075	1	Os07g0435400	GO:0009987	cellular process
FISHER	GO biological process complete	20231017	GO Ontology database DOI: 10.5281/zenodo.7942786 Released 2023-01-05	FDR	upload_1	Oryza sativa	GO:0048229	2	gametophyte development	95	upload_1	2	0.143613	+	0.00952666	13.9263	1	Os12g0548100	GO:0032502	developmental process
FISHER	GO biological process complete	20231017	GO Ontology database DOI: 10.5281/zenodo.7942786 Released 2023-01-05	FDR	upload_1	Oryza sativa	GO:0048229	2	gametophyte development	95	upload_1	2	0.143613	+	0.00952666	13.9263	1	Os01g0718300	GO:0032502	developmental process
FISHER	GO biological process complete	20231017	GO Ontology database DOI: 10.5281/zenodo.7942786 Released 2023-01-05	FDR	upload_1	Oryza sativa	GO:0048236	1	plant-type sporogenesis	8	upload_1	1	0.0120937	+	0.0135044	82.6875	0.978416	Os12g0548100	GO:0032502	developmental process
FISHER	GO biological process complete	20231017	GO Ontology database DOI: 10.5281/zenodo.7942786 Released 2023-01-05	FDR	upload_1	Oryza sativa	GO:0034293	2	sexual sporulation	8	upload_1	1	0.0120937	+	0.0135044	82.6875	1	Os12g0548100	GO:0032502	developmental process
FISHER	GO biological process complete	20231017	GO Ontology database DOI: 10.5281/zenodo.7942786 Released 2023-01-05	FDR	upload_1	Oryza sativa	GO:0043934	3	sporulation	8	upload_1	1	0.0120937	+	0.0135044	82.6875	0.94784	Os12g0548100	GO:0032502	developmental process
FISHER	GO biological process complete	20231017	GO Ontology database DOI: 10.5281/zenodo.7942786 Released 2023-01-05	FDR	upload_1	Oryza sativa	GO:0048582	1	positive regulation of post-embryonic development	21	upload_1	1	0.031746	+	0.0326942	31.5	1	Os01g0718300	GO:0032502	developmental process
FISHER	GO biological process complete	20231017	GO Ontology database DOI: 10.5281/zenodo.7942786 Released 2023-01-05	FDR	upload_1	Oryza sativa	GO:0048869	2	cellular developmental process	222	upload_1	2	0.335601	+	0.0452395	5.95946	1	Os12g0548100	GO:0032502	developmental process
FISHER	GO biological process complete	20231017	GO Ontology database DOI: 10.5281/zenodo.7942786 Released 2023-01-05	FDR	upload_1	Oryza sativa	GO:0048869	2	cellular developmental process	222	upload_1	2	0.335601	+	0.0452395	5.95946	1	Os01g0718300	GO:0032502	developmental process
FISHER	GO biological process complete	20231017	GO Ontology database DOI: 10.5281/zenodo.7942786 Released 2023-01-05	FDR	upload_1	Oryza sativa	GO:0060966	4	regulation of gene silencing by RNA	3	upload_1	1	0.00453515	+	0.00602428	220.5	1	Os03g0346700	GO:0010467	gene expression
FISHER	GO biological process complete	20231017	GO Ontology database DOI: 10.5281/zenodo.7942786 Released 2023-01-05	FDR	upload_1	Oryza sativa	GO:0006357	3	regulation of transcription by RNA polymerase II	433	upload_1	3	0.654573	+	0.0283774	4.58314	1	Os03g0762700	GO:0010467	gene expression
FISHER	GO biological process complete	20231017	GO Ontology database DOI: 10.5281/zenodo.7942786 Released 2023-01-05	FDR	upload_1	Oryza sativa	GO:0006357	3	regulation of transcription by RNA polymerase II	433	upload_1	3	0.654573	+	0.0283774	4.58314	1	Os03g0346700	GO:0010467	gene expression
FISHER	GO biological process complete	20231017	GO Ontology database DOI: 10.5281/zenodo.7942786 Released 2023-01-05	FDR	upload_1	Oryza sativa	GO:0006357	3	regulation of transcription by RNA polymerase II	433	upload_1	3	0.654573	+	0.0283774	4.58314	1	Os06g0562300	GO:0010467	gene expression
FISHER	GO biological process complete	20231017	GO Ontology database DOI: 10.5281/zenodo.7942786 Released 2023-01-05	FDR	upload_1	Oryza sativa	GO:0010628	2	positive regulation of gene expression	32	upload_1	1	0.0483749	+	0.0486443	20.6719	1	Os03g0346700	GO:0010467	gene expression
FISHER	GO biological process complete	20231017	GO Ontology database DOI: 10.5281/zenodo.7942786 Released 2023-01-05	FDR	upload_1	Oryza sativa	GO:0032502	4	developmental process	910	upload_1	4	1.37566	+	0.0494317	2.90769	1	Os12g0548100	GO:0010467	gene expression
FISHER	GO biological process complete	20231017	GO Ontology database DOI: 10.5281/zenodo.7942786 Released 2023-01-05	FDR	upload_1	Oryza sativa	GO:0032502	4	developmental process	910	upload_1	4	1.37566	+	0.0494317	2.90769	1	Os03g0346700	GO:0010467	gene expression
FISHER	GO biological process complete	20231017	GO Ontology database DOI: 10.5281/zenodo.7942786 Released 2023-01-05	FDR	upload_1	Oryza sativa	GO:0032502	4	developmental process	910	upload_1	4	1.37566	+	0.0494317	2.90769	1	Os01g0718300	GO:0010467	gene expression
FISHER	GO biological process complete	20231017	GO Ontology database DOI: 10.5281/zenodo.7942786 Released 2023-01-05	FDR	upload_1	Oryza sativa	GO:0032502	4	developmental process	910	upload_1	4	1.37566	+	0.0494317	2.90769	1	Os03g0366100	GO:0010467	gene expression
FISHER	GO biological process complete	20231017	GO Ontology database DOI: 10.5281/zenodo.7942786 Released 2023-01-05	FDR	upload_1	Oryza sativa	GO:0097272	0	ammonium homeostasis	3	upload_1	1	0.00453515	+	0.00602428	220.5	0.933141	Os02g0620500	GO:0042592	homeostatic process
FISHER	GO biological process complete	20231017	GO Ontology database DOI: 10.5281/zenodo.7942786 Released 2023-01-05	FDR	upload_1	Oryza sativa	GO:0048878	2	chemical homeostasis	192	upload_1	2	0.290249	+	0.0348947	6.89062	1	Os02g0620500	GO:0042592	homeostatic process
FISHER	GO biological process complete	20231017	GO Ontology database DOI: 10.5281/zenodo.7942786 Released 2023-01-05	FDR	upload_1	Oryza sativa	GO:0048878	2	chemical homeostasis	192	upload_1	2	0.290249	+	0.0348947	6.89062	1	Os01g0718300	GO:0042592	homeostatic process
FISHER	GO biological process complete	20231017	GO Ontology database DOI: 10.5281/zenodo.7942786 Released 2023-01-05	FDR	upload_1	Oryza sativa	GO:0010268	0	brassinosteroid homeostasis	24	upload_1	1	0.0362812	+	0.0370702	27.5625	1	Os01g0718300	GO:0042592	homeostatic process
FISHER	GO biological process complete	20231017	GO Ontology database DOI: 10.5281/zenodo.7942786 Released 2023-01-05	FDR	upload_1	Oryza sativa	GO:0042592	3	homeostatic process	223	upload_1	2	0.337113	+	0.0456018	5.93274	1	Os02g0620500	GO:0042592	homeostatic process
FISHER	GO biological process complete	20231017	GO Ontology database DOI: 10.5281/zenodo.7942786 Released 2023-01-05	FDR	upload_1	Oryza sativa	GO:0042592	3	homeostatic process	223	upload_1	2	0.337113	+	0.0456018	5.93274	1	Os01g0718300	GO:0042592	homeostatic process
FISHER	GO biological process complete	20231017	GO Ontology database DOI: 10.5281/zenodo.7942786 Released 2023-01-05	FDR	upload_1	Oryza sativa	GO:0098653	0	centromere clustering	1	upload_1	1	0.00151172	+	0.00301662	661.5	1	Os12g0548100	GO:0051179	localization
FISHER	GO biological process complete	20231017	GO Ontology database DOI: 10.5281/zenodo.7942786 Released 2023-01-05	FDR	upload_1	Oryza sativa	GO:0072765	1	centromere localization	1	upload_1	1	0.00151172	+	0.00301662	661.5	1	Os12g0548100	GO:0051179	localization
FISHER	GO biological process complete	20231017	GO Ontology database DOI: 10.5281/zenodo.7942786 Released 2023-01-05	FDR	upload_1	Oryza sativa	GO:0050000	1	chromosome localization	8	upload_1	1	0.0120937	+	0.0135044	82.6875	1	Os12g0548100	GO:0051179	localization
FISHER	GO biological process complete	20231017	GO Ontology database DOI: 10.5281/zenodo.7942786 Released 2023-01-05	FDR	upload_1	Oryza sativa	GO:0072488	0	ammonium transmembrane transport	12	upload_1	1	0.0181406	+	0.0194486	55.125	1	Os02g0620500	GO:0051179	localization
FISHER	GO biological process complete	20231017	GO Ontology database DOI: 10.5281/zenodo.7942786 Released 2023-01-05	FDR	upload_1	Oryza sativa	GO:0031503	2	protein-containing complex localization	21	upload_1	1	0.031746	+	0.0326942	31.5	1	Os12g0548100	GO:0051179	localization
FISHER	GO biological process complete	20231017	GO Ontology database DOI: 10.5281/zenodo.7942786 Released 2023-01-05	FDR	upload_1	Oryza sativa	GO:0072583	0	clathrin-dependent endocytosis	26	upload_1	1	0.0393046	+	0.0399766	25.4423	1	Os12g0548200	GO:0051179	localization
FISHER	GO biological process complete	20231017	GO Ontology database DOI: 10.5281/zenodo.7942786 Released 2023-01-05	FDR	upload_1	Oryza sativa	GO:0006898	1	receptor-mediated endocytosis	31	upload_1	1	0.0468632	+	0.047205	21.3387	1	Os12g0548200	GO:0051179	localization
FISHER	GO biological process complete	20231017	GO Ontology database DOI: 10.5281/zenodo.7942786 Released 2023-01-05	FDR	upload_1	Oryza sativa	GO:0000463	1	maturation of LSU-rRNA from tricistronic rRNA transcript (SSU-rRNA, 5.8S rRNA, LSU-rRNA)	18	upload_1	2	0.0272109	+	0.000418925	73.5	1	Os01g0184000	GO:0008152	metabolic process
FISHER	GO biological process complete	20231017	GO Ontology database DOI: 10.5281/zenodo.7942786 Released 2023-01-05	FDR	upload_1	Oryza sativa	GO:0000463	1	maturation of LSU-rRNA from tricistronic rRNA transcript (SSU-rRNA, 5.8S rRNA, LSU-rRNA)	18	upload_1	2	0.0272109	+	0.000418925	73.5	1	Os07g0435400	GO:0008152	metabolic process
FISHER	GO biological process complete	20231017	GO Ontology database DOI: 10.5281/zenodo.7942786 Released 2023-01-05	FDR	upload_1	Oryza sativa	GO:0000466	1	maturation of 5.8S rRNA from tricistronic rRNA transcript (SSU-rRNA, 5.8S rRNA, LSU-rRNA)	24	upload_1	2	0.0362812	+	0.000712405	55.125	1	Os01g0184000	GO:0008152	metabolic process
FISHER	GO biological process complete	20231017	GO Ontology database DOI: 10.5281/zenodo.7942786 Released 2023-01-05	FDR	upload_1	Oryza sativa	GO:0000466	1	maturation of 5.8S rRNA from tricistronic rRNA transcript (SSU-rRNA, 5.8S rRNA, LSU-rRNA)	24	upload_1	2	0.0362812	+	0.000712405	55.125	1	Os07g0435400	GO:0008152	metabolic process
FISHER	GO biological process complete	20231017	GO Ontology database DOI: 10.5281/zenodo.7942786 Released 2023-01-05	FDR	upload_1	Oryza sativa	GO:0000460	2	maturation of 5.8S rRNA	34	upload_1	2	0.0513983	+	0.00136759	38.9118	1	Os01g0184000	GO:0008152	metabolic process
FISHER	GO biological process complete	20231017	GO Ontology database DOI: 10.5281/zenodo.7942786 Released 2023-01-05	FDR	upload_1	Oryza sativa	GO:0000460	2	maturation of 5.8S rRNA	34	upload_1	2	0.0513983	+	0.00136759	38.9118	1	Os07g0435400	GO:0008152	metabolic process
FISHER	GO biological process complete	20231017	GO Ontology database DOI: 10.5281/zenodo.7942786 Released 2023-01-05	FDR	upload_1	Oryza sativa	GO:0000470	2	maturation of LSU-rRNA	40	upload_1	2	0.0604686	+	0.00185817	33.075	1	Os01g0184000	GO:0008152	metabolic process
FISHER	GO biological process complete	20231017	GO Ontology database DOI: 10.5281/zenodo.7942786 Released 2023-01-05	FDR	upload_1	Oryza sativa	GO:0000470	2	maturation of LSU-rRNA	40	upload_1	2	0.0604686	+	0.00185817	33.075	1	Os07g0435400	GO:0008152	metabolic process
FISHER	GO biological process complete	20231017	GO Ontology database DOI: 10.5281/zenodo.7942786 Released 2023-01-05	FDR	upload_1	Oryza sativa	GO:0010466	1	negative regulation of peptidase activity	48	upload_1	2	0.0725624	+	0.00262326	27.5625	1	Os12g0548700	GO:0008152	metabolic process
FISHER	GO biological process complete	20231017	GO Ontology database DOI: 10.5281/zenodo.7942786 Released 2023-01-05	FDR	upload_1	Oryza sativa	GO:0010466	1	negative regulation of peptidase activity	48	upload_1	2	0.0725624	+	0.00262326	27.5625	1	Os12g0548401	GO:0008152	metabolic process
FISHER	GO biological process complete	20231017	GO Ontology database DOI: 10.5281/zenodo.7942786 Released 2023-01-05	FDR	upload_1	Oryza sativa	GO:0052547	1	regulation of peptidase activity	49	upload_1	2	0.0740741	+	0.00272768	27	1	Os12g0548700	GO:0008152	metabolic process
FISHER	GO biological process complete	20231017	GO Ontology database DOI: 10.5281/zenodo.7942786 Released 2023-01-05	FDR	upload_1	Oryza sativa	GO:0052547	1	regulation of peptidase activity	49	upload_1	2	0.0740741	+	0.00272768	27	1	Os12g0548401	GO:0008152	metabolic process
FISHER	GO biological process complete	20231017	GO Ontology database DOI: 10.5281/zenodo.7942786 Released 2023-01-05	FDR	upload_1	Oryza sativa	GO:0045861	2	negative regulation of proteolysis	49	upload_1	2	0.0740741	+	0.00272768	27	1	Os12g0548700	GO:0008152	metabolic process
FISHER	GO biological process complete	20231017	GO Ontology database DOI: 10.5281/zenodo.7942786 Released 2023-01-05	FDR	upload_1	Oryza sativa	GO:0045861	2	negative regulation of proteolysis	49	upload_1	2	0.0740741	+	0.00272768	27	1	Os12g0548401	GO:0008152	metabolic process
FISHER	GO biological process complete	20231017	GO Ontology database DOI: 10.5281/zenodo.7942786 Released 2023-01-05	FDR	upload_1	Oryza sativa	GO:0051248	5	negative regulation of protein metabolic process	184	upload_1	3	0.278156	+	0.00288991	10.7853	1	Os03g0346700	GO:0008152	metabolic process
FISHER	GO biological process complete	20231017	GO Ontology database DOI: 10.5281/zenodo.7942786 Released 2023-01-05	FDR	upload_1	Oryza sativa	GO:0051248	5	negative regulation of protein metabolic process	184	upload_1	3	0.278156	+	0.00288991	10.7853	1	Os12g0548700	GO:0008152	metabolic process
FISHER	GO biological process complete	20231017	GO Ontology database DOI: 10.5281/zenodo.7942786 Released 2023-01-05	FDR	upload_1	Oryza sativa	GO:0051248	5	negative regulation of protein metabolic process	184	upload_1	3	0.278156	+	0.00288991	10.7853	1	Os12g0548401	GO:0008152	metabolic process
FISHER	GO biological process complete	20231017	GO Ontology database DOI: 10.5281/zenodo.7942786 Released 2023-01-05	FDR	upload_1	Oryza sativa	GO:2000616	0	negative regulation of histone H3-K9 acetylation	1	upload_1	1	0.00151172	+	0.00301662	661.5	1	Os03g0346700	GO:0008152	metabolic process
FISHER	GO biological process complete	20231017	GO Ontology database DOI: 10.5281/zenodo.7942786 Released 2023-01-05	FDR	upload_1	Oryza sativa	GO:2000615	1	regulation of histone H3-K9 acetylation	1	upload_1	1	0.00151172	+	0.00301662	661.5	1	Os03g0346700	GO:0008152	metabolic process
FISHER	GO biological process complete	20231017	GO Ontology database DOI: 10.5281/zenodo.7942786 Released 2023-01-05	FDR	upload_1	Oryza sativa	GO:0010425	0	DNA methylation on cytosine within a CNG sequence	1	upload_1	1	0.00151172	+	0.00301662	661.5	0.967905	Os03g0346700	GO:0008152	metabolic process
FISHER	GO biological process complete	20231017	GO Ontology database DOI: 10.5281/zenodo.7942786 Released 2023-01-05	FDR	upload_1	Oryza sativa	GO:0051346	2	negative regulation of hydrolase activity	55	upload_1	2	0.0831444	+	0.00339458	24.0545	1	Os12g0548700	GO:0008152	metabolic process
FISHER	GO biological process complete	20231017	GO Ontology database DOI: 10.5281/zenodo.7942786 Released 2023-01-05	FDR	upload_1	Oryza sativa	GO:0051346	2	negative regulation of hydrolase activity	55	upload_1	2	0.0831444	+	0.00339458	24.0545	1	Os12g0548401	GO:0008152	metabolic process
FISHER	GO biological process complete	20231017	GO Ontology database DOI: 10.5281/zenodo.7942786 Released 2023-01-05	FDR	upload_1	Oryza sativa	GO:0000448	0	cleavage in ITS2 between 5.8S rRNA and LSU-rRNA of tricistronic rRNA transcript (SSU-rRNA, 5.8S rRNA, LSU-rRNA)	2	upload_1	1	0.00302343	+	0.00452157	330.75	0.967186	Os01g0184000	GO:0008152	metabolic process
FISHER	GO biological process complete	20231017	GO Ontology database DOI: 10.5281/zenodo.7942786 Released 2023-01-05	FDR	upload_1	Oryza sativa	GO:0070920	3	regulation of regulatory ncRNA processing	2	upload_1	1	0.00302343	+	0.00452157	330.75	1	Os03g0346700	GO:0008152	metabolic process
FISHER	GO biological process complete	20231017	GO Ontology database DOI: 10.5281/zenodo.7942786 Released 2023-01-05	FDR	upload_1	Oryza sativa	GO:0006364	3	rRNA processing	225	upload_1	3	0.340136	+	0.005028	8.82	1	Os01g0739400	GO:0008152	metabolic process
FISHER	GO biological process complete	20231017	GO Ontology database DOI: 10.5281/zenodo.7942786 Released 2023-01-05	FDR	upload_1	Oryza sativa	GO:0006364	3	rRNA processing	225	upload_1	3	0.340136	+	0.005028	8.82	1	Os01g0184000	GO:0008152	metabolic process
FISHER	GO biological process complete	20231017	GO Ontology database DOI: 10.5281/zenodo.7942786 Released 2023-01-05	FDR	upload_1	Oryza sativa	GO:0006364	3	rRNA processing	225	upload_1	3	0.340136	+	0.005028	8.82	1	Os07g0435400	GO:0008152	metabolic process
FISHER	GO biological process complete	20231017	GO Ontology database DOI: 10.5281/zenodo.7942786 Released 2023-01-05	FDR	upload_1	Oryza sativa	GO:0016072	4	rRNA metabolic process	232	upload_1	3	0.350718	+	0.00546665	8.55388	1	Os01g0739400	GO:0008152	metabolic process
FISHER	GO biological process complete	20231017	GO Ontology database DOI: 10.5281/zenodo.7942786 Released 2023-01-05	FDR	upload_1	Oryza sativa	GO:0016072	4	rRNA metabolic process	232	upload_1	3	0.350718	+	0.00546665	8.55388	1	Os01g0184000	GO:0008152	metabolic process
FISHER	GO biological process complete	20231017	GO Ontology database DOI: 10.5281/zenodo.7942786 Released 2023-01-05	FDR	upload_1	Oryza sativa	GO:0016072	4	rRNA metabolic process	232	upload_1	3	0.350718	+	0.00546665	8.55388	1	Os07g0435400	GO:0008152	metabolic process
FISHER	GO biological process complete	20231017	GO Ontology database DOI: 10.5281/zenodo.7942786 Released 2023-01-05	FDR	upload_1	Oryza sativa	GO:0035067	1	negative regulation of histone acetylation	3	upload_1	1	0.00453515	+	0.00602428	220.5	0.902036	Os03g0346700	GO:0008152	metabolic process
FISHER	GO biological process complete	20231017	GO Ontology database DOI: 10.5281/zenodo.7942786 Released 2023-01-05	FDR	upload_1	Oryza sativa	GO:2000757	2	negative regulation of peptidyl-lysine acetylation	3	upload_1	1	0.00453515	+	0.00602428	220.5	1	Os03g0346700	GO:0008152	metabolic process
FISHER	GO biological process complete	20231017	GO Ontology database DOI: 10.5281/zenodo.7942786 Released 2023-01-05	FDR	upload_1	Oryza sativa	GO:1901984	3	negative regulation of protein acetylation	3	upload_1	1	0.00453515	+	0.00602428	220.5	0.872938	Os03g0346700	GO:0008152	metabolic process
FISHER	GO biological process complete	20231017	GO Ontology database DOI: 10.5281/zenodo.7942786 Released 2023-01-05	FDR	upload_1	Oryza sativa	GO:2000756	3	regulation of peptidyl-lysine acetylation	4	upload_1	1	0.00604686	+	0.00752476	165.375	0.913547	Os03g0346700	GO:0008152	metabolic process
FISHER	GO biological process complete	20231017	GO Ontology database DOI: 10.5281/zenodo.7942786 Released 2023-01-05	FDR	upload_1	Oryza sativa	GO:1901983	4	regulation of protein acetylation	4	upload_1	1	0.00604686	+	0.00752476	165.375	0.866698	Os03g0346700	GO:0008152	metabolic process
FISHER	GO biological process complete	20231017	GO Ontology database DOI: 10.5281/zenodo.7942786 Released 2023-01-05	FDR	upload_1	Oryza sativa	GO:0035065	2	regulation of histone acetylation	4	upload_1	1	0.00604686	+	0.00752476	165.375	0.889506	Os03g0346700	GO:0008152	metabolic process
FISHER	GO biological process complete	20231017	GO Ontology database DOI: 10.5281/zenodo.7942786 Released 2023-01-05	FDR	upload_1	Oryza sativa	GO:0030162	2	regulation of proteolysis	100	upload_1	2	0.151172	+	0.0104887	13.23	1	Os12g0548700	GO:0008152	metabolic process
FISHER	GO biological process complete	20231017	GO Ontology database DOI: 10.5281/zenodo.7942786 Released 2023-01-05	FDR	upload_1	Oryza sativa	GO:0030162	2	regulation of proteolysis	100	upload_1	2	0.151172	+	0.0104887	13.23	1	Os12g0548401	GO:0008152	metabolic process
FISHER	GO biological process complete	20231017	GO Ontology database DOI: 10.5281/zenodo.7942786 Released 2023-01-05	FDR	upload_1	Oryza sativa	GO:0031056	3	regulation of histone modification	6	upload_1	1	0.0090703	+	0.010519	110.25	1	Os03g0346700	GO:0008152	metabolic process
FISHER	GO biological process complete	20231017	GO Ontology database DOI: 10.5281/zenodo.7942786 Released 2023-01-05	FDR	upload_1	Oryza sativa	GO:0051172	6	negative regulation of nitrogen compound metabolic process	303	upload_1	3	0.45805	+	0.0112239	6.5495	1	Os03g0346700	GO:0008152	metabolic process
FISHER	GO biological process complete	20231017	GO Ontology database DOI: 10.5281/zenodo.7942786 Released 2023-01-05	FDR	upload_1	Oryza sativa	GO:0051172	6	negative regulation of nitrogen compound metabolic process	303	upload_1	3	0.45805	+	0.0112239	6.5495	1	Os12g0548700	GO:0008152	metabolic process
FISHER	GO biological process complete	20231017	GO Ontology database DOI: 10.5281/zenodo.7942786 Released 2023-01-05	FDR	upload_1	Oryza sativa	GO:0051172	6	negative regulation of nitrogen compound metabolic process	303	upload_1	3	0.45805	+	0.0112239	6.5495	1	Os12g0548401	GO:0008152	metabolic process
FISHER	GO biological process complete	20231017	GO Ontology database DOI: 10.5281/zenodo.7942786 Released 2023-01-05	FDR	upload_1	Oryza sativa	GO:0016310	2	phosphorylation	1637	upload_1	7	2.47468	+	0.0118402	2.82865	1	Os02g0186500	GO:0008152	metabolic process
FISHER	GO biological process complete	20231017	GO Ontology database DOI: 10.5281/zenodo.7942786 Released 2023-01-05	FDR	upload_1	Oryza sativa	GO:0016310	2	phosphorylation	1637	upload_1	7	2.47468	+	0.0118402	2.82865	1	Os04g0140666	GO:0008152	metabolic process
FISHER	GO biological process complete	20231017	GO Ontology database DOI: 10.5281/zenodo.7942786 Released 2023-01-05	FDR	upload_1	Oryza sativa	GO:0016310	2	phosphorylation	1637	upload_1	7	2.47468	+	0.0118402	2.82865	1	Os06g0325500	GO:0008152	metabolic process
FISHER	GO biological process complete	20231017	GO Ontology database DOI: 10.5281/zenodo.7942786 Released 2023-01-05	FDR	upload_1	Oryza sativa	GO:0016310	2	phosphorylation	1637	upload_1	7	2.47468	+	0.0118402	2.82865	1	Os07g0132500	GO:0008152	metabolic process
FISHER	GO biological process complete	20231017	GO Ontology database DOI: 10.5281/zenodo.7942786 Released 2023-01-05	FDR	upload_1	Oryza sativa	GO:0016310	2	phosphorylation	1637	upload_1	7	2.47468	+	0.0118402	2.82865	1	Os09g0334800	GO:0008152	metabolic process
FISHER	GO biological process complete	20231017	GO Ontology database DOI: 10.5281/zenodo.7942786 Released 2023-01-05	FDR	upload_1	Oryza sativa	GO:0016310	2	phosphorylation	1637	upload_1	7	2.47468	+	0.0118402	2.82865	1	Os01g0718300	GO:0008152	metabolic process
FISHER	GO biological process complete	20231017	GO Ontology database DOI: 10.5281/zenodo.7942786 Released 2023-01-05	FDR	upload_1	Oryza sativa	GO:0016310	2	phosphorylation	1637	upload_1	7	2.47468	+	0.0118402	2.82865	1	Os08g0374600	GO:0008152	metabolic process
FISHER	GO biological process complete	20231017	GO Ontology database DOI: 10.5281/zenodo.7942786 Released 2023-01-05	FDR	upload_1	Oryza sativa	GO:0032776	1	DNA methylation on cytosine	8	upload_1	1	0.0120937	+	0.0135044	82.6875	1	Os03g0346700	GO:0008152	metabolic process
FISHER	GO biological process complete	20231017	GO Ontology database DOI: 10.5281/zenodo.7942786 Released 2023-01-05	FDR	upload_1	Oryza sativa	GO:0033169	0	histone H3-K9 demethylation	8	upload_1	1	0.0120937	+	0.0135044	82.6875	1	Os03g0346700	GO:0008152	metabolic process
FISHER	GO biological process complete	20231017	GO Ontology database DOI: 10.5281/zenodo.7942786 Released 2023-01-05	FDR	upload_1	Oryza sativa	GO:0070076	1	histone lysine demethylation	8	upload_1	1	0.0120937	+	0.0135044	82.6875	0.962885	Os03g0346700	GO:0008152	metabolic process
FISHER	GO biological process complete	20231017	GO Ontology database DOI: 10.5281/zenodo.7942786 Released 2023-01-05	FDR	upload_1	Oryza sativa	GO:0016577	2	histone demethylation	8	upload_1	1	0.0120937	+	0.0135044	82.6875	0.933258	Os03g0346700	GO:0008152	metabolic process
FISHER	GO biological process complete	20231017	GO Ontology database DOI: 10.5281/zenodo.7942786 Released 2023-01-05	FDR	upload_1	Oryza sativa	GO:0006482	3	protein demethylation	9	upload_1	1	0.0136054	+	0.0149938	73.5	0.962171	Os03g0346700	GO:0008152	metabolic process
FISHER	GO biological process complete	20231017	GO Ontology database DOI: 10.5281/zenodo.7942786 Released 2023-01-05	FDR	upload_1	Oryza sativa	GO:0008214	4	protein dealkylation	9	upload_1	1	0.0136054	+	0.0149938	73.5	0.948619	Os03g0346700	GO:0008152	metabolic process
FISHER	GO biological process complete	20231017	GO Ontology database DOI: 10.5281/zenodo.7942786 Released 2023-01-05	FDR	upload_1	Oryza sativa	GO:0015937	0	coenzyme A biosynthetic process	10	upload_1	1	0.0151172	+	0.0164809	66.15	1	Os06g0325500	GO:0008152	metabolic process
FISHER	GO biological process complete	20231017	GO Ontology database DOI: 10.5281/zenodo.7942786 Released 2023-01-05	FDR	upload_1	Oryza sativa	GO:0006306	2	DNA methylation	11	upload_1	1	0.0166289	+	0.0179658	60.1364	1	Os03g0346700	GO:0008152	metabolic process
FISHER	GO biological process complete	20231017	GO Ontology database DOI: 10.5281/zenodo.7942786 Released 2023-01-05	FDR	upload_1	Oryza sativa	GO:0006305	3	DNA alkylation	11	upload_1	1	0.0166289	+	0.0179658	60.1364	1	Os03g0346700	GO:0008152	metabolic process
FISHER	GO biological process complete	20231017	GO Ontology database DOI: 10.5281/zenodo.7942786 Released 2023-01-05	FDR	upload_1	Oryza sativa	GO:0006468	1	protein phosphorylation	1382	upload_1	6	2.08919	+	0.018253	2.87192	1	Os02g0186500	GO:0008152	metabolic process
FISHER	GO biological process complete	20231017	GO Ontology database DOI: 10.5281/zenodo.7942786 Released 2023-01-05	FDR	upload_1	Oryza sativa	GO:0006468	1	protein phosphorylation	1382	upload_1	6	2.08919	+	0.018253	2.87192	1	Os04g0140666	GO:0008152	metabolic process
FISHER	GO biological process complete	20231017	GO Ontology database DOI: 10.5281/zenodo.7942786 Released 2023-01-05	FDR	upload_1	Oryza sativa	GO:0006468	1	protein phosphorylation	1382	upload_1	6	2.08919	+	0.018253	2.87192	1	Os07g0132500	GO:0008152	metabolic process
FISHER	GO biological process complete	20231017	GO Ontology database DOI: 10.5281/zenodo.7942786 Released 2023-01-05	FDR	upload_1	Oryza sativa	GO:0006468	1	protein phosphorylation	1382	upload_1	6	2.08919	+	0.018253	2.87192	1	Os09g0334800	GO:0008152	metabolic process
FISHER	GO biological process complete	20231017	GO Ontology database DOI: 10.5281/zenodo.7942786 Released 2023-01-05	FDR	upload_1	Oryza sativa	GO:0006468	1	protein phosphorylation	1382	upload_1	6	2.08919	+	0.018253	2.87192	1	Os01g0718300	GO:0008152	metabolic process
FISHER	GO biological process complete	20231017	GO Ontology database DOI: 10.5281/zenodo.7942786 Released 2023-01-05	FDR	upload_1	Oryza sativa	GO:0006468	1	protein phosphorylation	1382	upload_1	6	2.08919	+	0.018253	2.87192	1	Os08g0374600	GO:0008152	metabolic process
FISHER	GO biological process complete	20231017	GO Ontology database DOI: 10.5281/zenodo.7942786 Released 2023-01-05	FDR	upload_1	Oryza sativa	GO:0000479	1	endonucleolytic cleavage of tricistronic rRNA transcript (SSU-rRNA, 5.8S rRNA, LSU-rRNA)	12	upload_1	1	0.0181406	+	0.0194486	55.125	1	Os01g0184000	GO:0008152	metabolic process
FISHER	GO biological process complete	20231017	GO Ontology database DOI: 10.5281/zenodo.7942786 Released 2023-01-05	FDR	upload_1	Oryza sativa	GO:0034470	4	ncRNA processing	375	upload_1	3	0.566893	+	0.019639	5.292	1	Os01g0739400	GO:0008152	metabolic process
FISHER	GO biological process complete	20231017	GO Ontology database DOI: 10.5281/zenodo.7942786 Released 2023-01-05	FDR	upload_1	Oryza sativa	GO:0034470	4	ncRNA processing	375	upload_1	3	0.566893	+	0.019639	5.292	1	Os01g0184000	GO:0008152	metabolic process
FISHER	GO biological process complete	20231017	GO Ontology database DOI: 10.5281/zenodo.7942786 Released 2023-01-05	FDR	upload_1	Oryza sativa	GO:0034470	4	ncRNA processing	375	upload_1	3	0.566893	+	0.019639	5.292	1	Os07g0435400	GO:0008152	metabolic process
FISHER	GO biological process complete	20231017	GO Ontology database DOI: 10.5281/zenodo.7942786 Released 2023-01-05	FDR	upload_1	Oryza sativa	GO:0015936	1	coenzyme A metabolic process	15	upload_1	1	0.0226757	+	0.0238835	44.1	1	Os06g0325500	GO:0008152	metabolic process
FISHER	GO biological process complete	20231017	GO Ontology database DOI: 10.5281/zenodo.7942786 Released 2023-01-05	FDR	upload_1	Oryza sativa	GO:0006396	5	RNA processing	741	upload_1	4	1.12018	+	0.026248	3.57085	1	Os01g0739400	GO:0008152	metabolic process
FISHER	GO biological process complete	20231017	GO Ontology database DOI: 10.5281/zenodo.7942786 Released 2023-01-05	FDR	upload_1	Oryza sativa	GO:0006396	5	RNA processing	741	upload_1	4	1.12018	+	0.026248	3.57085	1	Os11g0636900	GO:0008152	metabolic process
FISHER	GO biological process complete	20231017	GO Ontology database DOI: 10.5281/zenodo.7942786 Released 2023-01-05	FDR	upload_1	Oryza sativa	GO:0006396	5	RNA processing	741	upload_1	4	1.12018	+	0.026248	3.57085	1	Os01g0184000	GO:0008152	metabolic process
FISHER	GO biological process complete	20231017	GO Ontology database DOI: 10.5281/zenodo.7942786 Released 2023-01-05	FDR	upload_1	Oryza sativa	GO:0006396	5	RNA processing	741	upload_1	4	1.12018	+	0.026248	3.57085	1	Os07g0435400	GO:0008152	metabolic process
FISHER	GO biological process complete	20231017	GO Ontology database DOI: 10.5281/zenodo.7942786 Released 2023-01-05	FDR	upload_1	Oryza sativa	GO:0051246	6	regulation of protein metabolic process	434	upload_1	3	0.656085	+	0.0285435	4.57258	1	Os03g0346700	GO:0008152	metabolic process
FISHER	GO biological process complete	20231017	GO Ontology database DOI: 10.5281/zenodo.7942786 Released 2023-01-05	FDR	upload_1	Oryza sativa	GO:0051246	6	regulation of protein metabolic process	434	upload_1	3	0.656085	+	0.0285435	4.57258	1	Os12g0548700	GO:0008152	metabolic process
FISHER	GO biological process complete	20231017	GO Ontology database DOI: 10.5281/zenodo.7942786 Released 2023-01-05	FDR	upload_1	Oryza sativa	GO:0051246	6	regulation of protein metabolic process	434	upload_1	3	0.656085	+	0.0285435	4.57258	1	Os12g0548401	GO:0008152	metabolic process
FISHER	GO biological process complete	20231017	GO Ontology database DOI: 10.5281/zenodo.7942786 Released 2023-01-05	FDR	upload_1	Oryza sativa	GO:0034660	5	ncRNA metabolic process	449	upload_1	3	0.67876	+	0.0310969	4.41982	1	Os01g0739400	GO:0008152	metabolic process
FISHER	GO biological process complete	20231017	GO Ontology database DOI: 10.5281/zenodo.7942786 Released 2023-01-05	FDR	upload_1	Oryza sativa	GO:0034660	5	ncRNA metabolic process	449	upload_1	3	0.67876	+	0.0310969	4.41982	1	Os01g0184000	GO:0008152	metabolic process
FISHER	GO biological process complete	20231017	GO Ontology database DOI: 10.5281/zenodo.7942786 Released 2023-01-05	FDR	upload_1	Oryza sativa	GO:0034660	5	ncRNA metabolic process	449	upload_1	3	0.67876	+	0.0310969	4.41982	1	Os07g0435400	GO:0008152	metabolic process
FISHER	GO biological process complete	20231017	GO Ontology database DOI: 10.5281/zenodo.7942786 Released 2023-01-05	FDR	upload_1	Oryza sativa	GO:0070988	4	demethylation	21	upload_1	1	0.031746	+	0.0326942	31.5	1	Os03g0346700	GO:0008152	metabolic process
FISHER	GO biological process complete	20231017	GO Ontology database DOI: 10.5281/zenodo.7942786 Released 2023-01-05	FDR	upload_1	Oryza sativa	GO:0010605	6	negative regulation of macromolecule metabolic process	465	upload_1	3	0.702948	+	0.0339491	4.26774	1	Os03g0346700	GO:0008152	metabolic process
FISHER	GO biological process complete	20231017	GO Ontology database DOI: 10.5281/zenodo.7942786 Released 2023-01-05	FDR	upload_1	Oryza sativa	GO:0010605	6	negative regulation of macromolecule metabolic process	465	upload_1	3	0.702948	+	0.0339491	4.26774	1	Os12g0548700	GO:0008152	metabolic process
FISHER	GO biological process complete	20231017	GO Ontology database DOI: 10.5281/zenodo.7942786 Released 2023-01-05	FDR	upload_1	Oryza sativa	GO:0010605	6	negative regulation of macromolecule metabolic process	465	upload_1	3	0.702948	+	0.0339491	4.26774	1	Os12g0548401	GO:0008152	metabolic process
FISHER	GO biological process complete	20231017	GO Ontology database DOI: 10.5281/zenodo.7942786 Released 2023-01-05	FDR	upload_1	Oryza sativa	GO:0009892	7	negative regulation of metabolic process	476	upload_1	3	0.719577	+	0.0359865	4.16912	1	Os03g0346700	GO:0008152	metabolic process
FISHER	GO biological process complete	20231017	GO Ontology database DOI: 10.5281/zenodo.7942786 Released 2023-01-05	FDR	upload_1	Oryza sativa	GO:0009892	7	negative regulation of metabolic process	476	upload_1	3	0.719577	+	0.0359865	4.16912	1	Os12g0548700	GO:0008152	metabolic process
FISHER	GO biological process complete	20231017	GO Ontology database DOI: 10.5281/zenodo.7942786 Released 2023-01-05	FDR	upload_1	Oryza sativa	GO:0009892	7	negative regulation of metabolic process	476	upload_1	3	0.719577	+	0.0359865	4.16912	1	Os12g0548401	GO:0008152	metabolic process
FISHER	GO biological process complete	20231017	GO Ontology database DOI: 10.5281/zenodo.7942786 Released 2023-01-05	FDR	upload_1	Oryza sativa	GO:0006304	4	DNA modification	27	upload_1	1	0.0408163	+	0.0414266	24.5	1	Os03g0346700	GO:0008152	metabolic process
FISHER	GO biological process complete	20231017	GO Ontology database DOI: 10.5281/zenodo.7942786 Released 2023-01-05	FDR	upload_1	Oryza sativa	GO:0006796	5	phosphate-containing compound metabolic process	2188	upload_1	7	3.30763	+	0.0471168	2.11632	1	Os02g0186500	GO:0008152	metabolic process
FISHER	GO biological process complete	20231017	GO Ontology database DOI: 10.5281/zenodo.7942786 Released 2023-01-05	FDR	upload_1	Oryza sativa	GO:0006796	5	phosphate-containing compound metabolic process	2188	upload_1	7	3.30763	+	0.0471168	2.11632	1	Os04g0140666	GO:0008152	metabolic process
FISHER	GO biological process complete	20231017	GO Ontology database DOI: 10.5281/zenodo.7942786 Released 2023-01-05	FDR	upload_1	Oryza sativa	GO:0006796	5	phosphate-containing compound metabolic process	2188	upload_1	7	3.30763	+	0.0471168	2.11632	1	Os06g0325500	GO:0008152	metabolic process
FISHER	GO biological process complete	20231017	GO Ontology database DOI: 10.5281/zenodo.7942786 Released 2023-01-05	FDR	upload_1	Oryza sativa	GO:0006796	5	phosphate-containing compound metabolic process	2188	upload_1	7	3.30763	+	0.0471168	2.11632	1	Os07g0132500	GO:0008152	metabolic process
FISHER	GO biological process complete	20231017	GO Ontology database DOI: 10.5281/zenodo.7942786 Released 2023-01-05	FDR	upload_1	Oryza sativa	GO:0006796	5	phosphate-containing compound metabolic process	2188	upload_1	7	3.30763	+	0.0471168	2.11632	1	Os09g0334800	GO:0008152	metabolic process
FISHER	GO biological process complete	20231017	GO Ontology database DOI: 10.5281/zenodo.7942786 Released 2023-01-05	FDR	upload_1	Oryza sativa	GO:0006796	5	phosphate-containing compound metabolic process	2188	upload_1	7	3.30763	+	0.0471168	2.11632	1	Os01g0718300	GO:0008152	metabolic process
FISHER	GO biological process complete	20231017	GO Ontology database DOI: 10.5281/zenodo.7942786 Released 2023-01-05	FDR	upload_1	Oryza sativa	GO:0006796	5	phosphate-containing compound metabolic process	2188	upload_1	7	3.30763	+	0.0471168	2.11632	1	Os08g0374600	GO:0008152	metabolic process
FISHER	GO biological process complete	20231017	GO Ontology database DOI: 10.5281/zenodo.7942786 Released 2023-01-05	FDR	upload_1	Oryza sativa	GO:0034033	1	purine nucleoside bisphosphate biosynthetic process	31	upload_1	1	0.0468632	+	0.047205	21.3387	1	Os06g0325500	GO:0008152	metabolic process
FISHER	GO biological process complete	20231017	GO Ontology database DOI: 10.5281/zenodo.7942786 Released 2023-01-05	FDR	upload_1	Oryza sativa	GO:0033866	2	nucleoside bisphosphate biosynthetic process	31	upload_1	1	0.0468632	+	0.047205	21.3387	1	Os06g0325500	GO:0008152	metabolic process
FISHER	GO biological process complete	20231017	GO Ontology database DOI: 10.5281/zenodo.7942786 Released 2023-01-05	FDR	upload_1	Oryza sativa	GO:0034030	1	ribonucleoside bisphosphate biosynthetic process	31	upload_1	1	0.0468632	+	0.047205	21.3387	1	Os06g0325500	GO:0008152	metabolic process
FISHER	GO biological process complete	20231017	GO Ontology database DOI: 10.5281/zenodo.7942786 Released 2023-01-05	FDR	upload_1	Oryza sativa	GO:0032501	3	multicellular organismal process	720	upload_1	4	1.08844	+	0.0239562	3.675	1	Os12g0548100	GO:0032501	multicellular organismal process
FISHER	GO biological process complete	20231017	GO Ontology database DOI: 10.5281/zenodo.7942786 Released 2023-01-05	FDR	upload_1	Oryza sativa	GO:0032501	3	multicellular organismal process	720	upload_1	4	1.08844	+	0.0239562	3.675	1	Os01g0718300	GO:0032501	multicellular organismal process
FISHER	GO biological process complete	20231017	GO Ontology database DOI: 10.5281/zenodo.7942786 Released 2023-01-05	FDR	upload_1	Oryza sativa	GO:0032501	3	multicellular organismal process	720	upload_1	4	1.08844	+	0.0239562	3.675	1	Os03g0366100	GO:0032501	multicellular organismal process
FISHER	GO biological process complete	20231017	GO Ontology database DOI: 10.5281/zenodo.7942786 Released 2023-01-05	FDR	upload_1	Oryza sativa	GO:0032501	3	multicellular organismal process	720	upload_1	4	1.08844	+	0.0239562	3.675	1	Os07g0435400	GO:0032501	multicellular organismal process
FISHER	GO biological process complete	20231017	GO Ontology database DOI: 10.5281/zenodo.7942786 Released 2023-01-05	FDR	upload_1	Oryza sativa	GO:0051240	2	positive regulation of multicellular organismal process	28	upload_1	1	0.042328	+	0.0428744	23.625	1	Os01g0718300	GO:0032501	multicellular organismal process
FISHER	GO biological process complete	20231017	GO Ontology database DOI: 10.5281/zenodo.7942786 Released 2023-01-05	FDR	upload_1	Oryza sativa	GO:0010032	0	meiotic chromosome condensation	3	upload_1	1	0.00453515	+	0.00602428	220.5	0.966468	Os12g0548100	GO:0000003	reproduction
FISHER	GO biological process complete	20231017	GO Ontology database DOI: 10.5281/zenodo.7942786 Released 2023-01-05	FDR	upload_1	Oryza sativa	GO:0009556	0	microsporogenesis	6	upload_1	1	0.0090703	+	0.010519	110.25	1	Os12g0548100	GO:0000003	reproduction
FISHER	GO biological process complete	20231017	GO Ontology database DOI: 10.5281/zenodo.7942786 Released 2023-01-05	FDR	upload_1	Oryza sativa	GO:0019953	4	sexual reproduction	121	upload_1	2	0.182918	+	0.0149715	10.9339	1	Os12g0548100	GO:0000003	reproduction
FISHER	GO biological process complete	20231017	GO Ontology database DOI: 10.5281/zenodo.7942786 Released 2023-01-05	FDR	upload_1	Oryza sativa	GO:0019953	4	sexual reproduction	121	upload_1	2	0.182918	+	0.0149715	10.9339	1	Os07g0435400	GO:0000003	reproduction
FISHER	GO biological process complete	20231017	GO Ontology database DOI: 10.5281/zenodo.7942786 Released 2023-01-05	FDR	upload_1	Oryza sativa	GO:0022414	3	reproductive process	424	upload_1	3	0.640967	+	0.0269063	4.68042	1	Os12g0548100	GO:0000003	reproduction
FISHER	GO biological process complete	20231017	GO Ontology database DOI: 10.5281/zenodo.7942786 Released 2023-01-05	FDR	upload_1	Oryza sativa	GO:0022414	3	reproductive process	424	upload_1	3	0.640967	+	0.0269063	4.68042	1	Os01g0718300	GO:0000003	reproduction
FISHER	GO biological process complete	20231017	GO Ontology database DOI: 10.5281/zenodo.7942786 Released 2023-01-05	FDR	upload_1	Oryza sativa	GO:0022414	3	reproductive process	424	upload_1	3	0.640967	+	0.0269063	4.68042	1	Os07g0435400	GO:0000003	reproduction
FISHER	GO biological process complete	20231017	GO Ontology database DOI: 10.5281/zenodo.7942786 Released 2023-01-05	FDR	upload_1	Oryza sativa	GO:2000243	1	positive regulation of reproductive process	19	upload_1	1	0.0287226	+	0.0297661	34.8158	1	Os01g0718300	GO:0000003	reproduction
FISHER	GO biological process complete	20231017	GO Ontology database DOI: 10.5281/zenodo.7942786 Released 2023-01-05	FDR	upload_1	Oryza sativa	GO:0000003	4	reproduction	444	upload_1	3	0.671202	+	0.0302328	4.46959	1	Os12g0548100	GO:0000003	reproduction
FISHER	GO biological process complete	20231017	GO Ontology database DOI: 10.5281/zenodo.7942786 Released 2023-01-05	FDR	upload_1	Oryza sativa	GO:0000003	4	reproduction	444	upload_1	3	0.671202	+	0.0302328	4.46959	1	Os01g0718300	GO:0000003	reproduction
FISHER	GO biological process complete	20231017	GO Ontology database DOI: 10.5281/zenodo.7942786 Released 2023-01-05	FDR	upload_1	Oryza sativa	GO:0000003	4	reproduction	444	upload_1	3	0.671202	+	0.0302328	4.46959	1	Os07g0435400	GO:0000003	reproduction
FISHER	GO biological process complete	20231017	GO Ontology database DOI: 10.5281/zenodo.7942786 Released 2023-01-05	FDR	upload_1	Oryza sativa	GO:0007276	2	gamete generation	20	upload_1	1	0.0302343	+	0.0312312	33.075	1	Os07g0435400	GO:0000003	reproduction
FISHER	GO biological process complete	20231017	GO Ontology database DOI: 10.5281/zenodo.7942786 Released 2023-01-05	FDR	upload_1	Oryza sativa	GO:0009611	2	response to wounding	46	upload_1	2	0.0695389	+	0.00242024	28.7609	1	Os12g0548700	GO:0050896	response to stimulus
FISHER	GO biological process complete	20231017	GO Ontology database DOI: 10.5281/zenodo.7942786 Released 2023-01-05	FDR	upload_1	Oryza sativa	GO:0009611	2	response to wounding	46	upload_1	2	0.0695389	+	0.00242024	28.7609	1	Os12g0548401	GO:0050896	response to stimulus
FISHER	GO biological process complete	20231017	GO Ontology database DOI: 10.5281/zenodo.7942786 Released 2023-01-05	FDR	upload_1	Oryza sativa	GO:0009729	0	detection of brassinosteroid stimulus	2	upload_1	1	0.00302343	+	0.00452157	330.75	1	Os01g0718300	GO:0050896	response to stimulus
FISHER	GO biological process complete	20231017	GO Ontology database DOI: 10.5281/zenodo.7942786 Released 2023-01-05	FDR	upload_1	Oryza sativa	GO:0009720	1	detection of hormone stimulus	2	upload_1	1	0.00302343	+	0.00452157	330.75	1	Os01g0718300	GO:0050896	response to stimulus
FISHER	GO biological process complete	20231017	GO Ontology database DOI: 10.5281/zenodo.7942786 Released 2023-01-05	FDR	upload_1	Oryza sativa	GO:0009726	2	detection of endogenous stimulus	2	upload_1	1	0.00302343	+	0.00452157	330.75	1	Os01g0718300	GO:0050896	response to stimulus
FISHER	GO biological process complete	20231017	GO Ontology database DOI: 10.5281/zenodo.7942786 Released 2023-01-05	FDR	upload_1	Oryza sativa	GO:0010224	1	response to UV-B	8	upload_1	1	0.0120937	+	0.0135044	82.6875	0.994455	Os01g0718300	GO:0050896	response to stimulus
FISHER	GO biological process complete	20231017	GO Ontology database DOI: 10.5281/zenodo.7942786 Released 2023-01-05	FDR	upload_1	Oryza sativa	GO:0009646	1	response to absence of light	12	upload_1	1	0.0181406	+	0.0194486	55.125	1	Os01g0718300	GO:0050896	response to stimulus
FISHER	GO biological process complete	20231017	GO Ontology database DOI: 10.5281/zenodo.7942786 Released 2023-01-05	FDR	upload_1	Oryza sativa	GO:0009593	2	detection of chemical stimulus	15	upload_1	1	0.0226757	+	0.0238835	44.1	1	Os01g0718300	GO:0050896	response to stimulus
FISHER	GO biological process complete	20231017	GO Ontology database DOI: 10.5281/zenodo.7942786 Released 2023-01-05	FDR	upload_1	Oryza sativa	GO:0009411	2	response to UV	20	upload_1	1	0.0302343	+	0.0312312	33.075	1	Os01g0718300	GO:0050896	response to stimulus
FISHER	GO biological process complete	20231017	GO Ontology database DOI: 10.5281/zenodo.7942786 Released 2023-01-05	FDR	upload_1	Oryza sativa	GO:0051606	3	detection of stimulus	26	upload_1	1	0.0393046	+	0.0399766	25.4423	1	Os01g0718300	GO:0050896	response to stimulus

## Sheet: SA6-2
test_type	annotation_type	tool_release_date	data_version_release_date	correction	list_name	organism	id	level	label	number_in_reference	list_name2	number_in_list	expected	plus_minus	pValue	fold_enrichment	fdr	mapped_id	classification id	classification
FISHER	GO biological process complete	20231017	GO Ontology database DOI: 10.5281/zenodo.7942786 Released 2023-01-05	FDR	upload_1	Oryza sativa	GO:0000018	2	regulation of DNA recombination	13	upload_1	1	0.0133993	+	0.0143212	74.6308	0.989704	Os05g0588200	GO:0065007	biological regulation
FISHER	GO biological process complete	20231017	GO Ontology database DOI: 10.5281/zenodo.7942786 Released 2023-01-05	FDR	upload_1	Oryza sativa	GO:0048518	5	positive regulation of biological process	581	upload_1	3	0.598846	+	0.0222434	5.00964	1	Os01g0907400	GO:0065007	biological regulation
FISHER	GO biological process complete	20231017	GO Ontology database DOI: 10.5281/zenodo.7942786 Released 2023-01-05	FDR	upload_1	Oryza sativa	GO:0048518	5	positive regulation of biological process	581	upload_1	3	0.598846	+	0.0222434	5.00964	1	Os02g0550700	GO:0065007	biological regulation
FISHER	GO biological process complete	20231017	GO Ontology database DOI: 10.5281/zenodo.7942786 Released 2023-01-05	FDR	upload_1	Oryza sativa	GO:0048518	5	positive regulation of biological process	581	upload_1	3	0.598846	+	0.0222434	5.00964	1	Os05g0588200	GO:0065007	biological regulation
FISHER	GO biological process complete	20231017	GO Ontology database DOI: 10.5281/zenodo.7942786 Released 2023-01-05	FDR	upload_1	Oryza sativa	GO:0065008	5	regulation of biological quality	323	upload_1	2	0.332921	+	0.0442562	6.00743	1	Os02g0550700	GO:0065007	biological regulation
FISHER	GO biological process complete	20231017	GO Ontology database DOI: 10.5281/zenodo.7942786 Released 2023-01-05	FDR	upload_1	Oryza sativa	GO:0065008	5	regulation of biological quality	323	upload_1	2	0.332921	+	0.0442562	6.00743	1	Os09g0286400	GO:0065007	biological regulation
FISHER	GO biological process complete	20231017	GO Ontology database DOI: 10.5281/zenodo.7942786 Released 2023-01-05	FDR	upload_1	Oryza sativa	GO:0010845	0	positive regulation of reciprocal meiotic recombination	1	upload_1	1	0.00103071	+	0.00205827	970.2	1	Os05g0588200	GO:0007049	cell cycle
FISHER	GO biological process complete	20231017	GO Ontology database DOI: 10.5281/zenodo.7942786 Released 2023-01-05	FDR	upload_1	Oryza sativa	GO:0010520	1	regulation of reciprocal meiotic recombination	2	upload_1	1	0.00206143	+	0.00308585	485.1	1	Os05g0588200	GO:0007049	cell cycle
FISHER	GO biological process complete	20231017	GO Ontology database DOI: 10.5281/zenodo.7942786 Released 2023-01-05	FDR	upload_1	Oryza sativa	GO:0007059	3	chromosome segregation	94	upload_1	2	0.0968872	+	0.0044452	20.6426	1	Os09g0286300	GO:0007049	cell cycle
FISHER	GO biological process complete	20231017	GO Ontology database DOI: 10.5281/zenodo.7942786 Released 2023-01-05	FDR	upload_1	Oryza sativa	GO:0007059	3	chromosome segregation	94	upload_1	2	0.0968872	+	0.0044452	20.6426	1	Os05g0588200	GO:0007049	cell cycle
FISHER	GO biological process complete	20231017	GO Ontology database DOI: 10.5281/zenodo.7942786 Released 2023-01-05	FDR	upload_1	Oryza sativa	GO:0045836	1	positive regulation of meiotic nuclear division	5	upload_1	1	0.00515358	+	0.0061624	194.04	1	Os05g0588200	GO:0007049	cell cycle
FISHER	GO biological process complete	20231017	GO Ontology database DOI: 10.5281/zenodo.7942786 Released 2023-01-05	FDR	upload_1	Oryza sativa	GO:0051446	2	positive regulation of meiotic cell cycle	5	upload_1	1	0.00515358	+	0.0061624	194.04	1	Os05g0588200	GO:0007049	cell cycle
FISHER	GO biological process complete	20231017	GO Ontology database DOI: 10.5281/zenodo.7942786 Released 2023-01-05	FDR	upload_1	Oryza sativa	GO:0040020	2	regulation of meiotic nuclear division	7	upload_1	1	0.00721501	+	0.00820826	138.6	1	Os05g0588200	GO:0007049	cell cycle
FISHER	GO biological process complete	20231017	GO Ontology database DOI: 10.5281/zenodo.7942786 Released 2023-01-05	FDR	upload_1	Oryza sativa	GO:0098659	1	inorganic cation import across plasma membrane	7	upload_1	1	0.00721501	+	0.00820826	138.6	1	Os09g0286400	GO:0007049	cell cycle
FISHER	GO biological process complete	20231017	GO Ontology database DOI: 10.5281/zenodo.7942786 Released 2023-01-05	FDR	upload_1	Oryza sativa	GO:0051445	3	regulation of meiotic cell cycle	10	upload_1	1	0.0103072	+	0.0112693	97.02	0.973498	Os05g0588200	GO:0007049	cell cycle
FISHER	GO biological process complete	20231017	GO Ontology database DOI: 10.5281/zenodo.7942786 Released 2023-01-05	FDR	upload_1	Oryza sativa	GO:0000712	0	resolution of meiotic recombination intermediates	11	upload_1	1	0.0113379	+	0.0122877	88.2	0.968353	Os05g0588200	GO:0007049	cell cycle
FISHER	GO biological process complete	20231017	GO Ontology database DOI: 10.5281/zenodo.7942786 Released 2023-01-05	FDR	upload_1	Oryza sativa	GO:0090068	2	positive regulation of cell cycle process	18	upload_1	1	0.0185529	+	0.0193871	53.9	1	Os05g0588200	GO:0007049	cell cycle
FISHER	GO biological process complete	20231017	GO Ontology database DOI: 10.5281/zenodo.7942786 Released 2023-01-05	FDR	upload_1	Oryza sativa	GO:0045787	3	positive regulation of cell cycle	19	upload_1	1	0.0195836	+	0.0203973	51.0632	1	Os05g0588200	GO:0007049	cell cycle
FISHER	GO biological process complete	20231017	GO Ontology database DOI: 10.5281/zenodo.7942786 Released 2023-01-05	FDR	upload_1	Oryza sativa	GO:0022402	3	cell cycle process	294	upload_1	2	0.30303	+	0.0373897	6.6	1	Os09g0286300	GO:0007049	cell cycle
FISHER	GO biological process complete	20231017	GO Ontology database DOI: 10.5281/zenodo.7942786 Released 2023-01-05	FDR	upload_1	Oryza sativa	GO:0022402	3	cell cycle process	294	upload_1	2	0.30303	+	0.0373897	6.6	1	Os05g0588200	GO:0007049	cell cycle
FISHER	GO biological process complete	20231017	GO Ontology database DOI: 10.5281/zenodo.7942786 Released 2023-01-05	FDR	upload_1	Oryza sativa	GO:0007131	1	reciprocal meiotic recombination	39	upload_1	1	0.0401979	+	0.0403876	24.8769	1	Os05g0588200	GO:0007049	cell cycle
FISHER	GO biological process complete	20231017	GO Ontology database DOI: 10.5281/zenodo.7942786 Released 2023-01-05	FDR	upload_1	Oryza sativa	GO:0140527	2	reciprocal homologous recombination	39	upload_1	1	0.0401979	+	0.0403876	24.8769	1	Os05g0588200	GO:0007049	cell cycle
FISHER	GO biological process complete	20231017	GO Ontology database DOI: 10.5281/zenodo.7942786 Released 2023-01-05	FDR	upload_1	Oryza sativa	GO:0007127	2	meiosis I	43	upload_1	1	0.0443208	+	0.0443375	22.5628	1	Os05g0588200	GO:0007049	cell cycle
FISHER	GO biological process complete	20231017	GO Ontology database DOI: 10.5281/zenodo.7942786 Released 2023-01-05	FDR	upload_1	Oryza sativa	GO:0045814	3	negative regulation of gene expression, epigenetic	43	upload_1	1	0.0443208	+	0.0443375	22.5628	1	Os10g0324900	GO:0007049	cell cycle
FISHER	GO biological process complete	20231017	GO Ontology database DOI: 10.5281/zenodo.7942786 Released 2023-01-05	FDR	upload_1	Oryza sativa	GO:0071824	4	protein-DNA complex organization	281	upload_1	3	0.289631	+	0.0031491	10.358	1	Os01g0907400	GO:0071840	cellular component organization or biogenesis
FISHER	GO biological process complete	20231017	GO Ontology database DOI: 10.5281/zenodo.7942786 Released 2023-01-05	FDR	upload_1	Oryza sativa	GO:0071824	4	protein-DNA complex organization	281	upload_1	3	0.289631	+	0.0031491	10.358	1	Os10g0324900	GO:0071840	cellular component organization or biogenesis
FISHER	GO biological process complete	20231017	GO Ontology database DOI: 10.5281/zenodo.7942786 Released 2023-01-05	FDR	upload_1	Oryza sativa	GO:0071824	4	protein-DNA complex organization	281	upload_1	3	0.289631	+	0.0031491	10.358	1	Os03g0783000	GO:0071840	cellular component organization or biogenesis
FISHER	GO biological process complete	20231017	GO Ontology database DOI: 10.5281/zenodo.7942786 Released 2023-01-05	FDR	upload_1	Oryza sativa	GO:0071840	7	cellular component organization or biogenesis	2090	upload_1	7	2.1542	+	0.00530378	3.24947	1	Os01g0907400	GO:0071840	cellular component organization or biogenesis
FISHER	GO biological process complete	20231017	GO Ontology database DOI: 10.5281/zenodo.7942786 Released 2023-01-05	FDR	upload_1	Oryza sativa	GO:0071840	7	cellular component organization or biogenesis	2090	upload_1	7	2.1542	+	0.00530378	3.24947	1	Os02g0550700	GO:0071840	cellular component organization or biogenesis
FISHER	GO biological process complete	20231017	GO Ontology database DOI: 10.5281/zenodo.7942786 Released 2023-01-05	FDR	upload_1	Oryza sativa	GO:0071840	7	cellular component organization or biogenesis	2090	upload_1	7	2.1542	+	0.00530378	3.24947	1	Os10g0324900	GO:0071840	cellular component organization or biogenesis
FISHER	GO biological process complete	20231017	GO Ontology database DOI: 10.5281/zenodo.7942786 Released 2023-01-05	FDR	upload_1	Oryza sativa	GO:0071840	7	cellular component organization or biogenesis	2090	upload_1	7	2.1542	+	0.00530378	3.24947	1	Os06g0498900	GO:0071840	cellular component organization or biogenesis
FISHER	GO biological process complete	20231017	GO Ontology database DOI: 10.5281/zenodo.7942786 Released 2023-01-05	FDR	upload_1	Oryza sativa	GO:0071840	7	cellular component organization or biogenesis	2090	upload_1	7	2.1542	+	0.00530378	3.24947	1	Os09g0286300	GO:0071840	cellular component organization or biogenesis
FISHER	GO biological process complete	20231017	GO Ontology database DOI: 10.5281/zenodo.7942786 Released 2023-01-05	FDR	upload_1	Oryza sativa	GO:0071840	7	cellular component organization or biogenesis	2090	upload_1	7	2.1542	+	0.00530378	3.24947	1	Os05g0588200	GO:0071840	cellular component organization or biogenesis
FISHER	GO biological process complete	20231017	GO Ontology database DOI: 10.5281/zenodo.7942786 Released 2023-01-05	FDR	upload_1	Oryza sativa	GO:0071840	7	cellular component organization or biogenesis	2090	upload_1	7	2.1542	+	0.00530378	3.24947	1	Os03g0783000	GO:0071840	cellular component organization or biogenesis
FISHER	GO biological process complete	20231017	GO Ontology database DOI: 10.5281/zenodo.7942786 Released 2023-01-05	FDR	upload_1	Oryza sativa	GO:0051785	2	positive regulation of nuclear division	10	upload_1	1	0.0103072	+	0.0112693	97.02	1	Os05g0588200	GO:0071840	cellular component organization or biogenesis
FISHER	GO biological process complete	20231017	GO Ontology database DOI: 10.5281/zenodo.7942786 Released 2023-01-05	FDR	upload_1	Oryza sativa	GO:0010638	3	positive regulation of organelle organization	18	upload_1	1	0.0185529	+	0.0193871	53.9	1	Os05g0588200	GO:0071840	cellular component organization or biogenesis
FISHER	GO biological process complete	20231017	GO Ontology database DOI: 10.5281/zenodo.7942786 Released 2023-01-05	FDR	upload_1	Oryza sativa	GO:0051130	4	positive regulation of cellular component organization	25	upload_1	1	0.0257679	+	0.0264367	38.808	1	Os05g0588200	GO:0071840	cellular component organization or biogenesis
FISHER	GO biological process complete	20231017	GO Ontology database DOI: 10.5281/zenodo.7942786 Released 2023-01-05	FDR	upload_1	Oryza sativa	GO:0051783	3	regulation of nuclear division	26	upload_1	1	0.0267986	+	0.0274398	37.3154	1	Os05g0588200	GO:0071840	cellular component organization or biogenesis
FISHER	GO biological process complete	20231017	GO Ontology database DOI: 10.5281/zenodo.7942786 Released 2023-01-05	FDR	upload_1	Oryza sativa	GO:0043933	5	protein-containing complex organization	655	upload_1	3	0.675119	+	0.0302131	4.44366	1	Os01g0907400	GO:0071840	cellular component organization or biogenesis
FISHER	GO biological process complete	20231017	GO Ontology database DOI: 10.5281/zenodo.7942786 Released 2023-01-05	FDR	upload_1	Oryza sativa	GO:0043933	5	protein-containing complex organization	655	upload_1	3	0.675119	+	0.0302131	4.44366	1	Os10g0324900	GO:0071840	cellular component organization or biogenesis
FISHER	GO biological process complete	20231017	GO Ontology database DOI: 10.5281/zenodo.7942786 Released 2023-01-05	FDR	upload_1	Oryza sativa	GO:0043933	5	protein-containing complex organization	655	upload_1	3	0.675119	+	0.0302131	4.44366	1	Os03g0783000	GO:0071840	cellular component organization or biogenesis
FISHER	GO biological process complete	20231017	GO Ontology database DOI: 10.5281/zenodo.7942786 Released 2023-01-05	FDR	upload_1	Oryza sativa	GO:0051225	1	spindle assembly	36	upload_1	1	0.0371058	+	0.0374147	26.95	1	Os09g0286300	GO:0071840	cellular component organization or biogenesis
FISHER	GO biological process complete	20231017	GO Ontology database DOI: 10.5281/zenodo.7942786 Released 2023-01-05	FDR	upload_1	Oryza sativa	GO:0016043	6	cellular component organization	1813	upload_1	5	1.86869	+	0.0382106	2.67568	1	Os01g0907400	GO:0071840	cellular component organization or biogenesis
FISHER	GO biological process complete	20231017	GO Ontology database DOI: 10.5281/zenodo.7942786 Released 2023-01-05	FDR	upload_1	Oryza sativa	GO:0016043	6	cellular component organization	1813	upload_1	5	1.86869	+	0.0382106	2.67568	1	Os10g0324900	GO:0071840	cellular component organization or biogenesis
FISHER	GO biological process complete	20231017	GO Ontology database DOI: 10.5281/zenodo.7942786 Released 2023-01-05	FDR	upload_1	Oryza sativa	GO:0016043	6	cellular component organization	1813	upload_1	5	1.86869	+	0.0382106	2.67568	1	Os09g0286300	GO:0071840	cellular component organization or biogenesis
FISHER	GO biological process complete	20231017	GO Ontology database DOI: 10.5281/zenodo.7942786 Released 2023-01-05	FDR	upload_1	Oryza sativa	GO:0016043	6	cellular component organization	1813	upload_1	5	1.86869	+	0.0382106	2.67568	1	Os05g0588200	GO:0071840	cellular component organization or biogenesis
FISHER	GO biological process complete	20231017	GO Ontology database DOI: 10.5281/zenodo.7942786 Released 2023-01-05	FDR	upload_1	Oryza sativa	GO:0016043	6	cellular component organization	1813	upload_1	5	1.86869	+	0.0382106	2.67568	1	Os03g0783000	GO:0071840	cellular component organization or biogenesis
FISHER	GO biological process complete	20231017	GO Ontology database DOI: 10.5281/zenodo.7942786 Released 2023-01-05	FDR	upload_1	Oryza sativa	GO:0042254	4	ribosome biogenesis	315	upload_1	2	0.324675	+	0.0423177	6.16	1	Os02g0550700	GO:0071840	cellular component organization or biogenesis
FISHER	GO biological process complete	20231017	GO Ontology database DOI: 10.5281/zenodo.7942786 Released 2023-01-05	FDR	upload_1	Oryza sativa	GO:0042254	4	ribosome biogenesis	315	upload_1	2	0.324675	+	0.0423177	6.16	1	Os06g0498900	GO:0071840	cellular component organization or biogenesis
FISHER	GO biological process complete	20231017	GO Ontology database DOI: 10.5281/zenodo.7942786 Released 2023-01-05	FDR	upload_1	Oryza sativa	GO:0009987	8	cellular process	10813	upload_1	21	11.1451	+	0.00150294	1.88423	1	Os07g0464600	GO:0009987	cellular process
FISHER	GO biological process complete	20231017	GO Ontology database DOI: 10.5281/zenodo.7942786 Released 2023-01-05	FDR	upload_1	Oryza sativa	GO:0009987	8	cellular process	10813	upload_1	21	11.1451	+	0.00150294	1.88423	1	Os06g0547400	GO:0009987	cellular process
FISHER	GO biological process complete	20231017	GO Ontology database DOI: 10.5281/zenodo.7942786 Released 2023-01-05	FDR	upload_1	Oryza sativa	GO:0009987	8	cellular process	10813	upload_1	21	11.1451	+	0.00150294	1.88423	1	Os12g0225200	GO:0009987	cellular process
FISHER	GO biological process complete	20231017	GO Ontology database DOI: 10.5281/zenodo.7942786 Released 2023-01-05	FDR	upload_1	Oryza sativa	GO:0009987	8	cellular process	10813	upload_1	21	11.1451	+	0.00150294	1.88423	1	Os04g0611400	GO:0009987	cellular process
FISHER	GO biological process complete	20231017	GO Ontology database DOI: 10.5281/zenodo.7942786 Released 2023-01-05	FDR	upload_1	Oryza sativa	GO:0009987	8	cellular process	10813	upload_1	21	11.1451	+	0.00150294	1.88423	1	Os10g0324900	GO:0009987	cellular process
FISHER	GO biological process complete	20231017	GO Ontology database DOI: 10.5281/zenodo.7942786 Released 2023-01-05	FDR	upload_1	Oryza sativa	GO:0009987	8	cellular process	10813	upload_1	21	11.1451	+	0.00150294	1.88423	1	Os10g0371100	GO:0009987	cellular process
FISHER	GO biological process complete	20231017	GO Ontology database DOI: 10.5281/zenodo.7942786 Released 2023-01-05	FDR	upload_1	Oryza sativa	GO:0009987	8	cellular process	10813	upload_1	21	11.1451	+	0.00150294	1.88423	1	Os09g0286300	GO:0009987	cellular process
FISHER	GO biological process complete	20231017	GO Ontology database DOI: 10.5281/zenodo.7942786 Released 2023-01-05	FDR	upload_1	Oryza sativa	GO:0009987	8	cellular process	10813	upload_1	21	11.1451	+	0.00150294	1.88423	1	Os05g0588200	GO:0009987	cellular process
FISHER	GO biological process complete	20231017	GO Ontology database DOI: 10.5281/zenodo.7942786 Released 2023-01-05	FDR	upload_1	Oryza sativa	GO:0009987	8	cellular process	10813	upload_1	21	11.1451	+	0.00150294	1.88423	1	Os09g0286400	GO:0009987	cellular process
FISHER	GO biological process complete	20231017	GO Ontology database DOI: 10.5281/zenodo.7942786 Released 2023-01-05	FDR	upload_1	Oryza sativa	GO:0009987	8	cellular process	10813	upload_1	21	11.1451	+	0.00150294	1.88423	1	Os03g0783000	GO:0009987	cellular process
FISHER	GO biological process complete	20231017	GO Ontology database DOI: 10.5281/zenodo.7942786 Released 2023-01-05	FDR	upload_1	Oryza sativa	GO:0009987	8	cellular process	10813	upload_1	21	11.1451	+	0.00150294	1.88423	1	Os01g0907400	GO:0009987	cellular process
FISHER	GO biological process complete	20231017	GO Ontology database DOI: 10.5281/zenodo.7942786 Released 2023-01-05	FDR	upload_1	Oryza sativa	GO:0009987	8	cellular process	10813	upload_1	21	11.1451	+	0.00150294	1.88423	1	Os02g0550700	GO:0009987	cellular process
FISHER	GO biological process complete	20231017	GO Ontology database DOI: 10.5281/zenodo.7942786 Released 2023-01-05	FDR	upload_1	Oryza sativa	GO:0009987	8	cellular process	10813	upload_1	21	11.1451	+	0.00150294	1.88423	1	Os02g0201500	GO:0009987	cellular process
FISHER	GO biological process complete	20231017	GO Ontology database DOI: 10.5281/zenodo.7942786 Released 2023-01-05	FDR	upload_1	Oryza sativa	GO:0009987	8	cellular process	10813	upload_1	21	11.1451	+	0.00150294	1.88423	1	Os04g0394100	GO:0009987	cellular process
FISHER	GO biological process complete	20231017	GO Ontology database DOI: 10.5281/zenodo.7942786 Released 2023-01-05	FDR	upload_1	Oryza sativa	GO:0009987	8	cellular process	10813	upload_1	21	11.1451	+	0.00150294	1.88423	1	Os11g0129000	GO:0009987	cellular process
FISHER	GO biological process complete	20231017	GO Ontology database DOI: 10.5281/zenodo.7942786 Released 2023-01-05	FDR	upload_1	Oryza sativa	GO:0009987	8	cellular process	10813	upload_1	21	11.1451	+	0.00150294	1.88423	1	Os04g0674600	GO:0009987	cellular process
FISHER	GO biological process complete	20231017	GO Ontology database DOI: 10.5281/zenodo.7942786 Released 2023-01-05	FDR	upload_1	Oryza sativa	GO:0009987	8	cellular process	10813	upload_1	21	11.1451	+	0.00150294	1.88423	1	Os06g0498900	GO:0009987	cellular process
FISHER	GO biological process complete	20231017	GO Ontology database DOI: 10.5281/zenodo.7942786 Released 2023-01-05	FDR	upload_1	Oryza sativa	GO:0009987	8	cellular process	10813	upload_1	21	11.1451	+	0.00150294	1.88423	1	Os11g0172150	GO:0009987	cellular process
FISHER	GO biological process complete	20231017	GO Ontology database DOI: 10.5281/zenodo.7942786 Released 2023-01-05	FDR	upload_1	Oryza sativa	GO:0009987	8	cellular process	10813	upload_1	21	11.1451	+	0.00150294	1.88423	1	Os04g0393900	GO:0009987	cellular process
FISHER	GO biological process complete	20231017	GO Ontology database DOI: 10.5281/zenodo.7942786 Released 2023-01-05	FDR	upload_1	Oryza sativa	GO:0009987	8	cellular process	10813	upload_1	21	11.1451	+	0.00150294	1.88423	1	Os03g0685300	GO:0009987	cellular process
FISHER	GO biological process complete	20231017	GO Ontology database DOI: 10.5281/zenodo.7942786 Released 2023-01-05	FDR	upload_1	Oryza sativa	GO:0009987	8	cellular process	10813	upload_1	21	11.1451	+	0.00150294	1.88423	1	Os07g0195400	GO:0009987	cellular process
FISHER	GO biological process complete	20231017	GO Ontology database DOI: 10.5281/zenodo.7942786 Released 2023-01-05	FDR	upload_1	Oryza sativa	GO:0006325	3	chromatin organization	240	upload_1	3	0.247372	+	0.00202771	12.1275	1	Os01g0907400	GO:0006325	chromatin organization
FISHER	GO biological process complete	20231017	GO Ontology database DOI: 10.5281/zenodo.7942786 Released 2023-01-05	FDR	upload_1	Oryza sativa	GO:0006325	3	chromatin organization	240	upload_1	3	0.247372	+	0.00202771	12.1275	1	Os10g0324900	GO:0006325	chromatin organization
FISHER	GO biological process complete	20231017	GO Ontology database DOI: 10.5281/zenodo.7942786 Released 2023-01-05	FDR	upload_1	Oryza sativa	GO:0006325	3	chromatin organization	240	upload_1	3	0.247372	+	0.00202771	12.1275	1	Os03g0783000	GO:0006325	chromatin organization
FISHER	GO biological process complete	20231017	GO Ontology database DOI: 10.5281/zenodo.7942786 Released 2023-01-05	FDR	upload_1	Oryza sativa	GO:0045815	0	transcription initiation-coupled chromatin remodeling	2	upload_1	1	0.00206143	+	0.00308585	485.1	1	Os01g0907400	GO:0006325	chromatin organization
FISHER	GO biological process complete	20231017	GO Ontology database DOI: 10.5281/zenodo.7942786 Released 2023-01-05	FDR	upload_1	Oryza sativa	GO:0006338	2	chromatin remodeling	201	upload_1	2	0.207174	+	0.0186444	9.65373	1	Os01g0907400	GO:0006325	chromatin organization
FISHER	GO biological process complete	20231017	GO Ontology database DOI: 10.5281/zenodo.7942786 Released 2023-01-05	FDR	upload_1	Oryza sativa	GO:0006338	2	chromatin remodeling	201	upload_1	2	0.207174	+	0.0186444	9.65373	1	Os10g0324900	GO:0006325	chromatin organization
FISHER	GO biological process complete	20231017	GO Ontology database DOI: 10.5281/zenodo.7942786 Released 2023-01-05	FDR	upload_1	Oryza sativa	GO:0031507	2	heterochromatin formation	37	upload_1	1	0.0381365	+	0.0384066	26.2216	1	Os10g0324900	GO:0006325	chromatin organization
FISHER	GO biological process complete	20231017	GO Ontology database DOI: 10.5281/zenodo.7942786 Released 2023-01-05	FDR	upload_1	Oryza sativa	GO:0070828	3	heterochromatin organization	37	upload_1	1	0.0381365	+	0.0384066	26.2216	1	Os10g0324900	GO:0006325	chromatin organization
FISHER	GO biological process complete	20231017	GO Ontology database DOI: 10.5281/zenodo.7942786 Released 2023-01-05	FDR	upload_1	Oryza sativa	GO:0010227	1	floral organ abscission	3	upload_1	1	0.00309215	+	0.0041124	323.4	1	Os03g0783000	GO:0032502	developmental process
FISHER	GO biological process complete	20231017	GO Ontology database DOI: 10.5281/zenodo.7942786 Released 2023-01-05	FDR	upload_1	Oryza sativa	GO:0009838	1	abscission	4	upload_1	1	0.00412286	+	0.00513791	242.55	1	Os03g0783000	GO:0032502	developmental process
FISHER	GO biological process complete	20231017	GO Ontology database DOI: 10.5281/zenodo.7942786 Released 2023-01-05	FDR	upload_1	Oryza sativa	GO:0048236	1	plant-type sporogenesis	8	upload_1	1	0.00824572	+	0.00922965	121.275	1	Os05g0588200	GO:0032502	developmental process
FISHER	GO biological process complete	20231017	GO Ontology database DOI: 10.5281/zenodo.7942786 Released 2023-01-05	FDR	upload_1	Oryza sativa	GO:0034293	2	sexual sporulation	8	upload_1	1	0.00824572	+	0.00922965	121.275	1	Os05g0588200	GO:0032502	developmental process
FISHER	GO biological process complete	20231017	GO Ontology database DOI: 10.5281/zenodo.7942786 Released 2023-01-05	FDR	upload_1	Oryza sativa	GO:0043934	3	sporulation	8	upload_1	1	0.00824572	+	0.00922965	121.275	1	Os05g0588200	GO:0032502	developmental process
FISHER	GO biological process complete	20231017	GO Ontology database DOI: 10.5281/zenodo.7942786 Released 2023-01-05	FDR	upload_1	Oryza sativa	GO:0040029	1	epigenetic regulation of gene expression	56	upload_1	2	0.0577201	+	0.00165187	34.65	1	Os01g0907400	GO:0010467	gene expression
FISHER	GO biological process complete	20231017	GO Ontology database DOI: 10.5281/zenodo.7942786 Released 2023-01-05	FDR	upload_1	Oryza sativa	GO:0040029	1	epigenetic regulation of gene expression	56	upload_1	2	0.0577201	+	0.00165187	34.65	1	Os10g0324900	GO:0010467	gene expression
FISHER	GO biological process complete	20231017	GO Ontology database DOI: 10.5281/zenodo.7942786 Released 2023-01-05	FDR	upload_1	Oryza sativa	GO:0071042	0	nuclear polyadenylation-dependent mRNA catabolic process	3	upload_1	1	0.00309215	+	0.0041124	323.4	1	Os02g0550700	GO:0010467	gene expression
FISHER	GO biological process complete	20231017	GO Ontology database DOI: 10.5281/zenodo.7942786 Released 2023-01-05	FDR	upload_1	Oryza sativa	GO:0071047	1	polyadenylation-dependent mRNA catabolic process	3	upload_1	1	0.00309215	+	0.0041124	323.4	1	Os02g0550700	GO:0010467	gene expression
FISHER	GO biological process complete	20231017	GO Ontology database DOI: 10.5281/zenodo.7942786 Released 2023-01-05	FDR	upload_1	Oryza sativa	GO:0071028	0	nuclear mRNA surveillance	7	upload_1	1	0.00721501	+	0.00820826	138.6	1	Os02g0550700	GO:0010467	gene expression
FISHER	GO biological process complete	20231017	GO Ontology database DOI: 10.5281/zenodo.7942786 Released 2023-01-05	FDR	upload_1	Oryza sativa	GO:0034427	1	nuclear-transcribed mRNA catabolic process, exonucleolytic, 3'-5'	12	upload_1	1	0.0123686	+	0.0133049	80.85	0.963964	Os02g0550700	GO:0010467	gene expression
FISHER	GO biological process complete	20231017	GO Ontology database DOI: 10.5281/zenodo.7942786 Released 2023-01-05	FDR	upload_1	Oryza sativa	GO:0000291	1	nuclear-transcribed mRNA catabolic process, exonucleolytic	30	upload_1	1	0.0309215	+	0.0314418	32.34	1	Os02g0550700	GO:0010467	gene expression
FISHER	GO biological process complete	20231017	GO Ontology database DOI: 10.5281/zenodo.7942786 Released 2023-01-05	FDR	upload_1	Oryza sativa	GO:0010629	3	negative regulation of gene expression	276	upload_1	2	0.284477	+	0.0333575	7.03043	1	Os02g0550700	GO:0010467	gene expression
FISHER	GO biological process complete	20231017	GO Ontology database DOI: 10.5281/zenodo.7942786 Released 2023-01-05	FDR	upload_1	Oryza sativa	GO:0010629	3	negative regulation of gene expression	276	upload_1	2	0.284477	+	0.0333575	7.03043	1	Os10g0324900	GO:0010467	gene expression
FISHER	GO biological process complete	20231017	GO Ontology database DOI: 10.5281/zenodo.7942786 Released 2023-01-05	FDR	upload_1	Oryza sativa	GO:0010628	1	positive regulation of gene expression	32	upload_1	1	0.0329829	+	0.0334368	30.3188	1	Os01g0907400	GO:0010467	gene expression
FISHER	GO biological process complete	20231017	GO Ontology database DOI: 10.5281/zenodo.7942786 Released 2023-01-05	FDR	upload_1	Oryza sativa	GO:0000288	1	nuclear-transcribed mRNA catabolic process, deadenylation-dependent decay	38	upload_1	1	0.0391672	+	0.0393976	25.5316	1	Os02g0550700	GO:0010467	gene expression
FISHER	GO biological process complete	20231017	GO Ontology database DOI: 10.5281/zenodo.7942786 Released 2023-01-05	FDR	upload_1	Oryza sativa	GO:0040010	0	positive regulation of growth rate	2	upload_1	1	0.00206143	+	0.00308585	485.1	1	Os01g0907400	GO:0040007	growth
FISHER	GO biological process complete	20231017	GO Ontology database DOI: 10.5281/zenodo.7942786 Released 2023-01-05	FDR	upload_1	Oryza sativa	GO:0040009	1	regulation of growth rate	2	upload_1	1	0.00206143	+	0.00308585	485.1	1	Os01g0907400	GO:0040007	growth
FISHER	GO biological process complete	20231017	GO Ontology database DOI: 10.5281/zenodo.7942786 Released 2023-01-05	FDR	upload_1	Oryza sativa	GO:0045927	1	positive regulation of growth	31	upload_1	1	0.0319522	+	0.0324398	31.2968	1	Os01g0907400	GO:0040007	growth
FISHER	GO biological process complete	20231017	GO Ontology database DOI: 10.5281/zenodo.7942786 Released 2023-01-05	FDR	upload_1	Oryza sativa	GO:0051453	2	regulation of intracellular pH	22	upload_1	1	0.0226757	+	0.0234216	44.1	1	Os09g0286400	GO:0042592	homeostatic process
FISHER	GO biological process complete	20231017	GO Ontology database DOI: 10.5281/zenodo.7942786 Released 2023-01-05	FDR	upload_1	Oryza sativa	GO:0030641	3	regulation of cellular pH	22	upload_1	1	0.0226757	+	0.0234216	44.1	1	Os09g0286400	GO:0042592	homeostatic process
FISHER	GO biological process complete	20231017	GO Ontology database DOI: 10.5281/zenodo.7942786 Released 2023-01-05	FDR	upload_1	Oryza sativa	GO:0006885	4	regulation of pH	38	upload_1	1	0.0391672	+	0.0393976	25.5316	1	Os09g0286400	GO:0042592	homeostatic process
FISHER	GO biological process complete	20231017	GO Ontology database DOI: 10.5281/zenodo.7942786 Released 2023-01-05	FDR	upload_1	Oryza sativa	GO:0055085	4	transmembrane transport	1340	upload_1	6	1.38116	+	0.00246164	4.34418	1	Os07g0464600	GO:0051179	localization
FISHER	GO biological process complete	20231017	GO Ontology database DOI: 10.5281/zenodo.7942786 Released 2023-01-05	FDR	upload_1	Oryza sativa	GO:0055085	4	transmembrane transport	1340	upload_1	6	1.38116	+	0.00246164	4.34418	1	Os12g0225200	GO:0051179	localization
FISHER	GO biological process complete	20231017	GO Ontology database DOI: 10.5281/zenodo.7942786 Released 2023-01-05	FDR	upload_1	Oryza sativa	GO:0055085	4	transmembrane transport	1340	upload_1	6	1.38116	+	0.00246164	4.34418	1	Os02g0201500	GO:0051179	localization
FISHER	GO biological process complete	20231017	GO Ontology database DOI: 10.5281/zenodo.7942786 Released 2023-01-05	FDR	upload_1	Oryza sativa	GO:0055085	4	transmembrane transport	1340	upload_1	6	1.38116	+	0.00246164	4.34418	1	Os11g0129000	GO:0051179	localization
FISHER	GO biological process complete	20231017	GO Ontology database DOI: 10.5281/zenodo.7942786 Released 2023-01-05	FDR	upload_1	Oryza sativa	GO:0055085	4	transmembrane transport	1340	upload_1	6	1.38116	+	0.00246164	4.34418	1	Os04g0674600	GO:0051179	localization
FISHER	GO biological process complete	20231017	GO Ontology database DOI: 10.5281/zenodo.7942786 Released 2023-01-05	FDR	upload_1	Oryza sativa	GO:0055085	4	transmembrane transport	1340	upload_1	6	1.38116	+	0.00246164	4.34418	1	Os09g0286400	GO:0051179	localization
FISHER	GO biological process complete	20231017	GO Ontology database DOI: 10.5281/zenodo.7942786 Released 2023-01-05	FDR	upload_1	Oryza sativa	GO:0098719	0	sodium ion import across plasma membrane	6	upload_1	1	0.00618429	+	0.00718584	161.7	1	Os09g0286400	GO:0051179	localization
FISHER	GO biological process complete	20231017	GO Ontology database DOI: 10.5281/zenodo.7942786 Released 2023-01-05	FDR	upload_1	Oryza sativa	GO:0006810	4	transport	2278	upload_1	7	2.34797	+	0.00837664	2.9813	1	Os07g0464600	GO:0051179	localization
FISHER	GO biological process complete	20231017	GO Ontology database DOI: 10.5281/zenodo.7942786 Released 2023-01-05	FDR	upload_1	Oryza sativa	GO:0006810	4	transport	2278	upload_1	7	2.34797	+	0.00837664	2.9813	1	Os12g0225200	GO:0051179	localization
FISHER	GO biological process complete	20231017	GO Ontology database DOI: 10.5281/zenodo.7942786 Released 2023-01-05	FDR	upload_1	Oryza sativa	GO:0006810	4	transport	2278	upload_1	7	2.34797	+	0.00837664	2.9813	1	Os04g0611400	GO:0051179	localization
FISHER	GO biological process complete	20231017	GO Ontology database DOI: 10.5281/zenodo.7942786 Released 2023-01-05	FDR	upload_1	Oryza sativa	GO:0006810	4	transport	2278	upload_1	7	2.34797	+	0.00837664	2.9813	1	Os02g0201500	GO:0051179	localization
FISHER	GO biological process complete	20231017	GO Ontology database DOI: 10.5281/zenodo.7942786 Released 2023-01-05	FDR	upload_1	Oryza sativa	GO:0006810	4	transport	2278	upload_1	7	2.34797	+	0.00837664	2.9813	1	Os11g0129000	GO:0051179	localization
FISHER	GO biological process complete	20231017	GO Ontology database DOI: 10.5281/zenodo.7942786 Released 2023-01-05	FDR	upload_1	Oryza sativa	GO:0006810	4	transport	2278	upload_1	7	2.34797	+	0.00837664	2.9813	1	Os04g0674600	GO:0051179	localization
FISHER	GO biological process complete	20231017	GO Ontology database DOI: 10.5281/zenodo.7942786 Released 2023-01-05	FDR	upload_1	Oryza sativa	GO:0006810	4	transport	2278	upload_1	7	2.34797	+	0.00837664	2.9813	1	Os09g0286400	GO:0051179	localization
FISHER	GO biological process complete	20231017	GO Ontology database DOI: 10.5281/zenodo.7942786 Released 2023-01-05	FDR	upload_1	Oryza sativa	GO:0051234	5	establishment of localization	2303	upload_1	7	2.37374	+	0.00886807	2.94894	1	Os07g0464600	GO:0051179	localization
FISHER	GO biological process complete	20231017	GO Ontology database DOI: 10.5281/zenodo.7942786 Released 2023-01-05	FDR	upload_1	Oryza sativa	GO:0051234	5	establishment of localization	2303	upload_1	7	2.37374	+	0.00886807	2.94894	1	Os12g0225200	GO:0051179	localization
FISHER	GO biological process complete	20231017	GO Ontology database DOI: 10.5281/zenodo.7942786 Released 2023-01-05	FDR	upload_1	Oryza sativa	GO:0051234	5	establishment of localization	2303	upload_1	7	2.37374	+	0.00886807	2.94894	1	Os04g0611400	GO:0051179	localization
FISHER	GO biological process complete	20231017	GO Ontology database DOI: 10.5281/zenodo.7942786 Released 2023-01-05	FDR	upload_1	Oryza sativa	GO:0051234	5	establishment of localization	2303	upload_1	7	2.37374	+	0.00886807	2.94894	1	Os02g0201500	GO:0051179	localization
FISHER	GO biological process complete	20231017	GO Ontology database DOI: 10.5281/zenodo.7942786 Released 2023-01-05	FDR	upload_1	Oryza sativa	GO:0051234	5	establishment of localization	2303	upload_1	7	2.37374	+	0.00886807	2.94894	1	Os11g0129000	GO:0051179	localization
FISHER	GO biological process complete	20231017	GO Ontology database DOI: 10.5281/zenodo.7942786 Released 2023-01-05	FDR	upload_1	Oryza sativa	GO:0051234	5	establishment of localization	2303	upload_1	7	2.37374	+	0.00886807	2.94894	1	Os04g0674600	GO:0051179	localization
FISHER	GO biological process complete	20231017	GO Ontology database DOI: 10.5281/zenodo.7942786 Released 2023-01-05	FDR	upload_1	Oryza sativa	GO:0051234	5	establishment of localization	2303	upload_1	7	2.37374	+	0.00886807	2.94894	1	Os09g0286400	GO:0051179	localization
FISHER	GO biological process complete	20231017	GO Ontology database DOI: 10.5281/zenodo.7942786 Released 2023-01-05	FDR	upload_1	Oryza sativa	GO:0099587	2	inorganic ion import across plasma membrane	8	upload_1	1	0.00824572	+	0.00922965	121.275	1	Os09g0286400	GO:0051179	localization
FISHER	GO biological process complete	20231017	GO Ontology database DOI: 10.5281/zenodo.7942786 Released 2023-01-05	FDR	upload_1	Oryza sativa	GO:0015866	1	ADP transport	9	upload_1	1	0.00927644	+	0.01025	107.8	1	Os02g0201500	GO:0051179	localization
FISHER	GO biological process complete	20231017	GO Ontology database DOI: 10.5281/zenodo.7942786 Released 2023-01-05	FDR	upload_1	Oryza sativa	GO:0051179	6	localization	2383	upload_1	7	2.45619	+	0.0105851	2.84994	1	Os07g0464600	GO:0051179	localization
FISHER	GO biological process complete	20231017	GO Ontology database DOI: 10.5281/zenodo.7942786 Released 2023-01-05	FDR	upload_1	Oryza sativa	GO:0051179	6	localization	2383	upload_1	7	2.45619	+	0.0105851	2.84994	1	Os12g0225200	GO:0051179	localization
FISHER	GO biological process complete	20231017	GO Ontology database DOI: 10.5281/zenodo.7942786 Released 2023-01-05	FDR	upload_1	Oryza sativa	GO:0051179	6	localization	2383	upload_1	7	2.45619	+	0.0105851	2.84994	1	Os04g0611400	GO:0051179	localization
FISHER	GO biological process complete	20231017	GO Ontology database DOI: 10.5281/zenodo.7942786 Released 2023-01-05	FDR	upload_1	Oryza sativa	GO:0051179	6	localization	2383	upload_1	7	2.45619	+	0.0105851	2.84994	1	Os02g0201500	GO:0051179	localization
FISHER	GO biological process complete	20231017	GO Ontology database DOI: 10.5281/zenodo.7942786 Released 2023-01-05	FDR	upload_1	Oryza sativa	GO:0051179	6	localization	2383	upload_1	7	2.45619	+	0.0105851	2.84994	1	Os11g0129000	GO:0051179	localization
FISHER	GO biological process complete	20231017	GO Ontology database DOI: 10.5281/zenodo.7942786 Released 2023-01-05	FDR	upload_1	Oryza sativa	GO:0051179	6	localization	2383	upload_1	7	2.45619	+	0.0105851	2.84994	1	Os04g0674600	GO:0051179	localization
FISHER	GO biological process complete	20231017	GO Ontology database DOI: 10.5281/zenodo.7942786 Released 2023-01-05	FDR	upload_1	Oryza sativa	GO:0051179	6	localization	2383	upload_1	7	2.45619	+	0.0105851	2.84994	1	Os09g0286400	GO:0051179	localization
FISHER	GO biological process complete	20231017	GO Ontology database DOI: 10.5281/zenodo.7942786 Released 2023-01-05	FDR	upload_1	Oryza sativa	GO:0098739	3	import across plasma membrane	10	upload_1	1	0.0103072	+	0.0112693	97.02	0.937443	Os09g0286400	GO:0051179	localization
FISHER	GO biological process complete	20231017	GO Ontology database DOI: 10.5281/zenodo.7942786 Released 2023-01-05	FDR	upload_1	Oryza sativa	GO:0015867	1	ATP transport	10	upload_1	1	0.0103072	+	0.0112693	97.02	1	Os02g0201500	GO:0051179	localization
FISHER	GO biological process complete	20231017	GO Ontology database DOI: 10.5281/zenodo.7942786 Released 2023-01-05	FDR	upload_1	Oryza sativa	GO:0035725	1	sodium ion transmembrane transport	11	upload_1	1	0.0113379	+	0.0122877	88.2	0.985645	Os09g0286400	GO:0051179	localization
FISHER	GO biological process complete	20231017	GO Ontology database DOI: 10.5281/zenodo.7942786 Released 2023-01-05	FDR	upload_1	Oryza sativa	GO:0006896	1	Golgi to vacuole transport	12	upload_1	1	0.0123686	+	0.0133049	80.85	0.996096	Os04g0611400	GO:0051179	localization
FISHER	GO biological process complete	20231017	GO Ontology database DOI: 10.5281/zenodo.7942786 Released 2023-01-05	FDR	upload_1	Oryza sativa	GO:0006814	2	sodium ion transport	14	upload_1	1	0.01443	+	0.0153364	69.3	1	Os09g0286400	GO:0051179	localization
FISHER	GO biological process complete	20231017	GO Ontology database DOI: 10.5281/zenodo.7942786 Released 2023-01-05	FDR	upload_1	Oryza sativa	GO:0015868	2	purine ribonucleotide transport	15	upload_1	1	0.0154607	+	0.0163506	64.68	1	Os02g0201500	GO:0051179	localization
FISHER	GO biological process complete	20231017	GO Ontology database DOI: 10.5281/zenodo.7942786 Released 2023-01-05	FDR	upload_1	Oryza sativa	GO:0015865	3	purine nucleotide transport	17	upload_1	1	0.0175222	+	0.018376	57.0706	1	Os02g0201500	GO:0051179	localization
FISHER	GO biological process complete	20231017	GO Ontology database DOI: 10.5281/zenodo.7942786 Released 2023-01-05	FDR	upload_1	Oryza sativa	GO:0051503	2	adenine nucleotide transport	17	upload_1	1	0.0175222	+	0.018376	57.0706	1	Os02g0201500	GO:0051179	localization
FISHER	GO biological process complete	20231017	GO Ontology database DOI: 10.5281/zenodo.7942786 Released 2023-01-05	FDR	upload_1	Oryza sativa	GO:0006862	2	nucleotide transport	20	upload_1	1	0.0206143	+	0.0214064	48.51	1	Os02g0201500	GO:0051179	localization
FISHER	GO biological process complete	20231017	GO Ontology database DOI: 10.5281/zenodo.7942786 Released 2023-01-05	FDR	upload_1	Oryza sativa	GO:0006623	0	protein targeting to vacuole	23	upload_1	1	0.0237065	+	0.0244276	42.1826	1	Os04g0611400	GO:0051179	localization
FISHER	GO biological process complete	20231017	GO Ontology database DOI: 10.5281/zenodo.7942786 Released 2023-01-05	FDR	upload_1	Oryza sativa	GO:0035672	1	oligopeptide transmembrane transport	29	upload_1	1	0.0298907	+	0.0304428	33.4552	1	Os04g0674600	GO:0051179	localization
FISHER	GO biological process complete	20231017	GO Ontology database DOI: 10.5281/zenodo.7942786 Released 2023-01-05	FDR	upload_1	Oryza sativa	GO:0072666	1	establishment of protein localization to vacuole	36	upload_1	1	0.0371058	+	0.0374147	26.95	1	Os04g0611400	GO:0051179	localization
FISHER	GO biological process complete	20231017	GO Ontology database DOI: 10.5281/zenodo.7942786 Released 2023-01-05	FDR	upload_1	Oryza sativa	GO:0072665	2	protein localization to vacuole	36	upload_1	1	0.0371058	+	0.0374147	26.95	1	Os04g0611400	GO:0051179	localization
FISHER	GO biological process complete	20231017	GO Ontology database DOI: 10.5281/zenodo.7942786 Released 2023-01-05	FDR	upload_1	Oryza sativa	GO:1990961	0	xenobiotic detoxification by transmembrane export across the plasma membrane	39	upload_1	1	0.0401979	+	0.0403876	24.8769	1	Os11g0129000	GO:0051179	localization
FISHER	GO biological process complete	20231017	GO Ontology database DOI: 10.5281/zenodo.7942786 Released 2023-01-05	FDR	upload_1	Oryza sativa	GO:0046618	1	xenobiotic export from cell	39	upload_1	1	0.0401979	+	0.0403876	24.8769	1	Os11g0129000	GO:0051179	localization
FISHER	GO biological process complete	20231017	GO Ontology database DOI: 10.5281/zenodo.7942786 Released 2023-01-05	FDR	upload_1	Oryza sativa	GO:0006857	1	oligopeptide transport	44	upload_1	1	0.0453515	+	0.0453225	22.05	1	Os04g0674600	GO:0051179	localization
FISHER	GO biological process complete	20231017	GO Ontology database DOI: 10.5281/zenodo.7942786 Released 2023-01-05	FDR	upload_1	Oryza sativa	GO:0015833	2	peptide transport	44	upload_1	1	0.0453515	+	0.0453225	22.05	1	Os04g0674600	GO:0051179	localization
FISHER	GO biological process complete	20231017	GO Ontology database DOI: 10.5281/zenodo.7942786 Released 2023-01-05	FDR	upload_1	Oryza sativa	GO:0045911	1	positive regulation of DNA recombination	2	upload_1	1	0.00206143	+	0.00308585	485.1	1	Os05g0588200	GO:0008152	metabolic process
FISHER	GO biological process complete	20231017	GO Ontology database DOI: 10.5281/zenodo.7942786 Released 2023-01-05	FDR	upload_1	Oryza sativa	GO:0046475	0	glycerophospholipid catabolic process	2	upload_1	1	0.00206143	+	0.00308585	485.1	1	Os04g0394100	GO:0008152	metabolic process
FISHER	GO biological process complete	20231017	GO Ontology database DOI: 10.5281/zenodo.7942786 Released 2023-01-05	FDR	upload_1	Oryza sativa	GO:0046503	1	glycerolipid catabolic process	3	upload_1	1	0.00309215	+	0.0041124	323.4	1	Os04g0394100	GO:0008152	metabolic process
FISHER	GO biological process complete	20231017	GO Ontology database DOI: 10.5281/zenodo.7942786 Released 2023-01-05	FDR	upload_1	Oryza sativa	GO:0034476	0	U5 snRNA 3'-end processing	3	upload_1	1	0.00309215	+	0.0041124	323.4	1	Os02g0550700	GO:0008152	metabolic process
FISHER	GO biological process complete	20231017	GO Ontology database DOI: 10.5281/zenodo.7942786 Released 2023-01-05	FDR	upload_1	Oryza sativa	GO:0034473	0	U1 snRNA 3'-end processing	3	upload_1	1	0.00309215	+	0.0041124	323.4	1	Os02g0550700	GO:0008152	metabolic process
FISHER	GO biological process complete	20231017	GO Ontology database DOI: 10.5281/zenodo.7942786 Released 2023-01-05	FDR	upload_1	Oryza sativa	GO:0006048	0	UDP-N-acetylglucosamine biosynthetic process	7	upload_1	1	0.00721501	+	0.00820826	138.6	1	Os07g0195400	GO:0008152	metabolic process
FISHER	GO biological process complete	20231017	GO Ontology database DOI: 10.5281/zenodo.7942786 Released 2023-01-05	FDR	upload_1	Oryza sativa	GO:0046349	1	amino sugar biosynthetic process	7	upload_1	1	0.00721501	+	0.00820826	138.6	1	Os07g0195400	GO:0008152	metabolic process
FISHER	GO biological process complete	20231017	GO Ontology database DOI: 10.5281/zenodo.7942786 Released 2023-01-05	FDR	upload_1	Oryza sativa	GO:0006047	1	UDP-N-acetylglucosamine metabolic process	8	upload_1	1	0.00824572	+	0.00922965	121.275	0.964177	Os07g0195400	GO:0008152	metabolic process
FISHER	GO biological process complete	20231017	GO Ontology database DOI: 10.5281/zenodo.7942786 Released 2023-01-05	FDR	upload_1	Oryza sativa	GO:0071038	0	nuclear polyadenylation-dependent tRNA catabolic process	8	upload_1	1	0.00824572	+	0.00922965	121.275	1	Os02g0550700	GO:0008152	metabolic process
FISHER	GO biological process complete	20231017	GO Ontology database DOI: 10.5281/zenodo.7942786 Released 2023-01-05	FDR	upload_1	Oryza sativa	GO:0106354	1	tRNA surveillance	8	upload_1	1	0.00824572	+	0.00922965	121.275	0.942264	Os02g0550700	GO:0008152	metabolic process
FISHER	GO biological process complete	20231017	GO Ontology database DOI: 10.5281/zenodo.7942786 Released 2023-01-05	FDR	upload_1	Oryza sativa	GO:0016078	2	tRNA catabolic process	8	upload_1	1	0.00824572	+	0.00922965	121.275	1	Os02g0550700	GO:0008152	metabolic process
FISHER	GO biological process complete	20231017	GO Ontology database DOI: 10.5281/zenodo.7942786 Released 2023-01-05	FDR	upload_1	Oryza sativa	GO:0071046	1	nuclear polyadenylation-dependent ncRNA catabolic process	8	upload_1	1	0.00824572	+	0.00922965	121.275	1	Os02g0550700	GO:0008152	metabolic process
FISHER	GO biological process complete	20231017	GO Ontology database DOI: 10.5281/zenodo.7942786 Released 2023-01-05	FDR	upload_1	Oryza sativa	GO:0043634	2	polyadenylation-dependent ncRNA catabolic process	8	upload_1	1	0.00824572	+	0.00922965	121.275	1	Os02g0550700	GO:0008152	metabolic process
FISHER	GO biological process complete	20231017	GO Ontology database DOI: 10.5281/zenodo.7942786 Released 2023-01-05	FDR	upload_1	Oryza sativa	GO:0043633	3	polyadenylation-dependent RNA catabolic process	8	upload_1	1	0.00824572	+	0.00922965	121.275	1	Os02g0550700	GO:0008152	metabolic process
FISHER	GO biological process complete	20231017	GO Ontology database DOI: 10.5281/zenodo.7942786 Released 2023-01-05	FDR	upload_1	Oryza sativa	GO:0071029	2	nuclear ncRNA surveillance	8	upload_1	1	0.00824572	+	0.00922965	121.275	0.987133	Os02g0550700	GO:0008152	metabolic process
FISHER	GO biological process complete	20231017	GO Ontology database DOI: 10.5281/zenodo.7942786 Released 2023-01-05	FDR	upload_1	Oryza sativa	GO:0071035	0	nuclear polyadenylation-dependent rRNA catabolic process	8	upload_1	1	0.00824572	+	0.00922965	121.275	1	Os02g0550700	GO:0008152	metabolic process
FISHER	GO biological process complete	20231017	GO Ontology database DOI: 10.5281/zenodo.7942786 Released 2023-01-05	FDR	upload_1	Oryza sativa	GO:0010604	3	positive regulation of macromolecule metabolic process	436	upload_1	3	0.449392	+	0.0104536	6.67569	1	Os01g0907400	GO:0008152	metabolic process
FISHER	GO biological process complete	20231017	GO Ontology database DOI: 10.5281/zenodo.7942786 Released 2023-01-05	FDR	upload_1	Oryza sativa	GO:0010604	3	positive regulation of macromolecule metabolic process	436	upload_1	3	0.449392	+	0.0104536	6.67569	1	Os02g0550700	GO:0008152	metabolic process
FISHER	GO biological process complete	20231017	GO Ontology database DOI: 10.5281/zenodo.7942786 Released 2023-01-05	FDR	upload_1	Oryza sativa	GO:0010604	3	positive regulation of macromolecule metabolic process	436	upload_1	3	0.449392	+	0.0104536	6.67569	1	Os05g0588200	GO:0008152	metabolic process
FISHER	GO biological process complete	20231017	GO Ontology database DOI: 10.5281/zenodo.7942786 Released 2023-01-05	FDR	upload_1	Oryza sativa	GO:0009893	5	positive regulation of metabolic process	448	upload_1	3	0.46176	+	0.0112403	6.49688	1	Os01g0907400	GO:0008152	metabolic process
FISHER	GO biological process complete	20231017	GO Ontology database DOI: 10.5281/zenodo.7942786 Released 2023-01-05	FDR	upload_1	Oryza sativa	GO:0009893	5	positive regulation of metabolic process	448	upload_1	3	0.46176	+	0.0112403	6.49688	1	Os02g0550700	GO:0008152	metabolic process
FISHER	GO biological process complete	20231017	GO Ontology database DOI: 10.5281/zenodo.7942786 Released 2023-01-05	FDR	upload_1	Oryza sativa	GO:0009893	5	positive regulation of metabolic process	448	upload_1	3	0.46176	+	0.0112403	6.49688	1	Os05g0588200	GO:0008152	metabolic process
FISHER	GO biological process complete	20231017	GO Ontology database DOI: 10.5281/zenodo.7942786 Released 2023-01-05	FDR	upload_1	Oryza sativa	GO:0051054	2	positive regulation of DNA metabolic process	10	upload_1	1	0.0103072	+	0.0112693	97.02	0.992586	Os05g0588200	GO:0008152	metabolic process
FISHER	GO biological process complete	20231017	GO Ontology database DOI: 10.5281/zenodo.7942786 Released 2023-01-05	FDR	upload_1	Oryza sativa	GO:0034475	0	U4 snRNA 3'-end processing	10	upload_1	1	0.0103072	+	0.0112693	97.02	0.95513	Os02g0550700	GO:0008152	metabolic process
FISHER	GO biological process complete	20231017	GO Ontology database DOI: 10.5281/zenodo.7942786 Released 2023-01-05	FDR	upload_1	Oryza sativa	GO:0034472	1	snRNA 3'-end processing	11	upload_1	1	0.0113379	+	0.0122877	88.2	0.951658	Os02g0550700	GO:0008152	metabolic process
FISHER	GO biological process complete	20231017	GO Ontology database DOI: 10.5281/zenodo.7942786 Released 2023-01-05	FDR	upload_1	Oryza sativa	GO:0000467	0	exonucleolytic trimming to generate mature 3'-end of 5.8S rRNA from tricistronic rRNA transcript (SSU-rRNA, 5.8S rRNA, LSU-rRNA)	11	upload_1	1	0.0113379	+	0.0122877	88.2	1	Os02g0550700	GO:0008152	metabolic process
FISHER	GO biological process complete	20231017	GO Ontology database DOI: 10.5281/zenodo.7942786 Released 2023-01-05	FDR	upload_1	Oryza sativa	GO:0071027	1	nuclear RNA surveillance	12	upload_1	1	0.0123686	+	0.0133049	80.85	0.979767	Os02g0550700	GO:0008152	metabolic process
FISHER	GO biological process complete	20231017	GO Ontology database DOI: 10.5281/zenodo.7942786 Released 2023-01-05	FDR	upload_1	Oryza sativa	GO:0016075	1	rRNA catabolic process	12	upload_1	1	0.0123686	+	0.0133049	80.85	1	Os02g0550700	GO:0008152	metabolic process
FISHER	GO biological process complete	20231017	GO Ontology database DOI: 10.5281/zenodo.7942786 Released 2023-01-05	FDR	upload_1	Oryza sativa	GO:0071025	2	RNA surveillance	13	upload_1	1	0.0133993	+	0.0143212	74.6308	1	Os02g0550700	GO:0008152	metabolic process
FISHER	GO biological process complete	20231017	GO Ontology database DOI: 10.5281/zenodo.7942786 Released 2023-01-05	FDR	upload_1	Oryza sativa	GO:0034661	3	ncRNA catabolic process	13	upload_1	1	0.0133993	+	0.0143212	74.6308	1	Os02g0550700	GO:0008152	metabolic process
FISHER	GO biological process complete	20231017	GO Ontology database DOI: 10.5281/zenodo.7942786 Released 2023-01-05	FDR	upload_1	Oryza sativa	GO:0016180	2	snRNA processing	14	upload_1	1	0.01443	+	0.0153364	69.3	1	Os02g0550700	GO:0008152	metabolic process
FISHER	GO biological process complete	20231017	GO Ontology database DOI: 10.5281/zenodo.7942786 Released 2023-01-05	FDR	upload_1	Oryza sativa	GO:0031125	1	rRNA 3'-end processing	14	upload_1	1	0.01443	+	0.0153364	69.3	1	Os02g0550700	GO:0008152	metabolic process
FISHER	GO biological process complete	20231017	GO Ontology database DOI: 10.5281/zenodo.7942786 Released 2023-01-05	FDR	upload_1	Oryza sativa	GO:0009395	1	phospholipid catabolic process	18	upload_1	1	0.0185529	+	0.0193871	53.9	1	Os04g0394100	GO:0008152	metabolic process
FISHER	GO biological process complete	20231017	GO Ontology database DOI: 10.5281/zenodo.7942786 Released 2023-01-05	FDR	upload_1	Oryza sativa	GO:0022412	1	cellular process involved in reproduction in multicellular organism	18	upload_1	1	0.0185529	+	0.0193871	53.9	1	Os05g0588200	GO:0008152	metabolic process
FISHER	GO biological process complete	20231017	GO Ontology database DOI: 10.5281/zenodo.7942786 Released 2023-01-05	FDR	upload_1	Oryza sativa	GO:1901259	0	chloroplast rRNA processing	19	upload_1	1	0.0195836	+	0.0203973	51.0632	1	Os06g0498900	GO:0008152	metabolic process
FISHER	GO biological process complete	20231017	GO Ontology database DOI: 10.5281/zenodo.7942786 Released 2023-01-05	FDR	upload_1	Oryza sativa	GO:0006364	3	rRNA processing	225	upload_1	2	0.231911	+	0.0229664	8.624	1	Os02g0550700	GO:0008152	metabolic process
FISHER	GO biological process complete	20231017	GO Ontology database DOI: 10.5281/zenodo.7942786 Released 2023-01-05	FDR	upload_1	Oryza sativa	GO:0006364	3	rRNA processing	225	upload_1	2	0.231911	+	0.0229664	8.624	1	Os06g0498900	GO:0008152	metabolic process
FISHER	GO biological process complete	20231017	GO Ontology database DOI: 10.5281/zenodo.7942786 Released 2023-01-05	FDR	upload_1	Oryza sativa	GO:0044248	3	cellular catabolic process	592	upload_1	3	0.610183	+	0.0233441	4.91655	1	Os02g0550700	GO:0008152	metabolic process
FISHER	GO biological process complete	20231017	GO Ontology database DOI: 10.5281/zenodo.7942786 Released 2023-01-05	FDR	upload_1	Oryza sativa	GO:0044248	3	cellular catabolic process	592	upload_1	3	0.610183	+	0.0233441	4.91655	1	Os06g0547400	GO:0008152	metabolic process
FISHER	GO biological process complete	20231017	GO Ontology database DOI: 10.5281/zenodo.7942786 Released 2023-01-05	FDR	upload_1	Oryza sativa	GO:0044248	3	cellular catabolic process	592	upload_1	3	0.610183	+	0.0233441	4.91655	1	Os04g0394100	GO:0008152	metabolic process
FISHER	GO biological process complete	20231017	GO Ontology database DOI: 10.5281/zenodo.7942786 Released 2023-01-05	FDR	upload_1	Oryza sativa	GO:0006071	1	glycerol metabolic process	22	upload_1	1	0.0226757	+	0.0234216	44.1	1	Os04g0394100	GO:0008152	metabolic process
FISHER	GO biological process complete	20231017	GO Ontology database DOI: 10.5281/zenodo.7942786 Released 2023-01-05	FDR	upload_1	Oryza sativa	GO:0019400	2	alditol metabolic process	22	upload_1	1	0.0226757	+	0.0234216	44.1	1	Os04g0394100	GO:0008152	metabolic process
FISHER	GO biological process complete	20231017	GO Ontology database DOI: 10.5281/zenodo.7942786 Released 2023-01-05	FDR	upload_1	Oryza sativa	GO:0016072	2	rRNA metabolic process	232	upload_1	2	0.239126	+	0.0242978	8.36379	1	Os02g0550700	GO:0008152	metabolic process
FISHER	GO biological process complete	20231017	GO Ontology database DOI: 10.5281/zenodo.7942786 Released 2023-01-05	FDR	upload_1	Oryza sativa	GO:0016072	2	rRNA metabolic process	232	upload_1	2	0.239126	+	0.0242978	8.36379	1	Os06g0498900	GO:0008152	metabolic process
FISHER	GO biological process complete	20231017	GO Ontology database DOI: 10.5281/zenodo.7942786 Released 2023-01-05	FDR	upload_1	Oryza sativa	GO:0043928	0	exonucleolytic catabolism of deadenylated mRNA	23	upload_1	1	0.0237065	+	0.0244276	42.1826	1	Os02g0550700	GO:0008152	metabolic process
FISHER	GO biological process complete	20231017	GO Ontology database DOI: 10.5281/zenodo.7942786 Released 2023-01-05	FDR	upload_1	Oryza sativa	GO:0000466	1	maturation of 5.8S rRNA from tricistronic rRNA transcript (SSU-rRNA, 5.8S rRNA, LSU-rRNA)	24	upload_1	1	0.0247372	+	0.0254327	40.425	1	Os02g0550700	GO:0008152	metabolic process
FISHER	GO biological process complete	20231017	GO Ontology database DOI: 10.5281/zenodo.7942786 Released 2023-01-05	FDR	upload_1	Oryza sativa	GO:0043628	2	regulatory ncRNA 3'-end processing	24	upload_1	1	0.0247372	+	0.0254327	40.425	1	Os02g0550700	GO:0008152	metabolic process
FISHER	GO biological process complete	20231017	GO Ontology database DOI: 10.5281/zenodo.7942786 Released 2023-01-05	FDR	upload_1	Oryza sativa	GO:0006892	2	post-Golgi vesicle-mediated transport	24	upload_1	1	0.0247372	+	0.0254327	40.425	1	Os04g0611400	GO:0008152	metabolic process
FISHER	GO biological process complete	20231017	GO Ontology database DOI: 10.5281/zenodo.7942786 Released 2023-01-05	FDR	upload_1	Oryza sativa	GO:0016073	3	snRNA metabolic process	25	upload_1	1	0.0257679	+	0.0264367	38.808	1	Os02g0550700	GO:0008152	metabolic process
FISHER	GO biological process complete	20231017	GO Ontology database DOI: 10.5281/zenodo.7942786 Released 2023-01-05	FDR	upload_1	Oryza sativa	GO:0006040	2	amino sugar metabolic process	34	upload_1	1	0.0350443	+	0.0354277	28.5353	1	Os07g0195400	GO:0008152	metabolic process
FISHER	GO biological process complete	20231017	GO Ontology database DOI: 10.5281/zenodo.7942786 Released 2023-01-05	FDR	upload_1	Oryza sativa	GO:0009226	1	nucleotide-sugar biosynthetic process	34	upload_1	1	0.0350443	+	0.0354277	28.5353	1	Os07g0195400	GO:0008152	metabolic process
FISHER	GO biological process complete	20231017	GO Ontology database DOI: 10.5281/zenodo.7942786 Released 2023-01-05	FDR	upload_1	Oryza sativa	GO:0000460	2	maturation of 5.8S rRNA	34	upload_1	1	0.0350443	+	0.0354277	28.5353	1	Os02g0550700	GO:0008152	metabolic process
FISHER	GO biological process complete	20231017	GO Ontology database DOI: 10.5281/zenodo.7942786 Released 2023-01-05	FDR	upload_1	Oryza sativa	GO:0006541	1	glutamine metabolic process	35	upload_1	1	0.036075	+	0.0364217	27.72	1	Os03g0685300	GO:0008152	metabolic process
FISHER	GO biological process complete	20231017	GO Ontology database DOI: 10.5281/zenodo.7942786 Released 2023-01-05	FDR	upload_1	Oryza sativa	GO:0051052	3	regulation of DNA metabolic process	42	upload_1	1	0.04329	+	0.0433515	23.1	1	Os05g0588200	GO:0008152	metabolic process
FISHER	GO biological process complete	20231017	GO Ontology database DOI: 10.5281/zenodo.7942786 Released 2023-01-05	FDR	upload_1	Oryza sativa	GO:0035825	3	homologous recombination	42	upload_1	1	0.04329	+	0.0433515	23.1	1	Os05g0588200	GO:0008152	metabolic process
FISHER	GO biological process complete	20231017	GO Ontology database DOI: 10.5281/zenodo.7942786 Released 2023-01-05	FDR	upload_1	Oryza sativa	GO:0009225	2	nucleotide-sugar metabolic process	44	upload_1	1	0.0453515	+	0.0453225	22.05	1	Os07g0195400	GO:0008152	metabolic process
FISHER	GO biological process complete	20231017	GO Ontology database DOI: 10.5281/zenodo.7942786 Released 2023-01-05	FDR	upload_1	Oryza sativa	GO:0046434	2	organophosphate catabolic process	45	upload_1	1	0.0463822	+	0.0463065	21.56	1	Os04g0394100	GO:0008152	metabolic process
FISHER	GO biological process complete	20231017	GO Ontology database DOI: 10.5281/zenodo.7942786 Released 2023-01-05	FDR	upload_1	Oryza sativa	GO:0045935	3	positive regulation of nucleobase-containing compound metabolic process	336	upload_1	2	0.34632	+	0.0474755	5.775	1	Os02g0550700	GO:0008152	metabolic process
FISHER	GO biological process complete	20231017	GO Ontology database DOI: 10.5281/zenodo.7942786 Released 2023-01-05	FDR	upload_1	Oryza sativa	GO:0045935	3	positive regulation of nucleobase-containing compound metabolic process	336	upload_1	2	0.34632	+	0.0474755	5.775	1	Os05g0588200	GO:0008152	metabolic process
FISHER	GO biological process complete	20231017	GO Ontology database DOI: 10.5281/zenodo.7942786 Released 2023-01-05	FDR	upload_1	Oryza sativa	GO:0007140	1	male meiotic nuclear division	17	upload_1	1	0.0175222	+	0.018376	57.0706	1	Os05g0588200	GO:0000003	reproduction
FISHER	GO biological process complete	20231017	GO Ontology database DOI: 10.5281/zenodo.7942786 Released 2023-01-05	FDR	upload_1	Oryza sativa	GO:2000243	3	positive regulation of reproductive process	19	upload_1	1	0.0195836	+	0.0203973	51.0632	1	Os05g0588200	GO:0000003	reproduction
FISHER	GO biological process complete	20231017	GO Ontology database DOI: 10.5281/zenodo.7942786 Released 2023-01-05	FDR	upload_1	Oryza sativa	GO:0048232	1	male gamete generation	19	upload_1	1	0.0195836	+	0.0203973	51.0632	1	Os05g0588200	GO:0000003	reproduction
FISHER	GO biological process complete	20231017	GO Ontology database DOI: 10.5281/zenodo.7942786 Released 2023-01-05	FDR	upload_1	Oryza sativa	GO:0007276	2	gamete generation	20	upload_1	1	0.0206143	+	0.0214064	48.51	1	Os05g0588200	GO:0000003	reproduction
FISHER	GO biological process complete	20231017	GO Ontology database DOI: 10.5281/zenodo.7942786 Released 2023-01-05	FDR	upload_1	Oryza sativa	GO:0045132	1	meiotic chromosome segregation	30	upload_1	1	0.0309215	+	0.0314418	32.34	1	Os05g0588200	GO:0000003	reproduction
FISHER	GO biological process complete	20231017	GO Ontology database DOI: 10.5281/zenodo.7942786 Released 2023-01-05	FDR	upload_1	Oryza sativa	GO:0003006	5	developmental process involved in reproduction	329	upload_1	2	0.339105	+	0.0457315	5.89787	1	Os05g0588200	GO:0000003	reproduction
FISHER	GO biological process complete	20231017	GO Ontology database DOI: 10.5281/zenodo.7942786 Released 2023-01-05	FDR	upload_1	Oryza sativa	GO:0003006	5	developmental process involved in reproduction	329	upload_1	2	0.339105	+	0.0457315	5.89787	1	Os03g0783000	GO:0000003	reproduction
FISHER	GO biological process complete	20231017	GO Ontology database DOI: 10.5281/zenodo.7942786 Released 2023-01-05	FDR	upload_1	Oryza sativa	GO:0048609	1	multicellular organismal reproductive process	46	upload_1	1	0.0474129	+	0.0472895	21.0913	1	Os05g0588200	GO:0000003	reproduction
FISHER	GO biological process complete	20231017	GO Ontology database DOI: 10.5281/zenodo.7942786 Released 2023-01-05	FDR	upload_1	Oryza sativa	GO:0032504	2	multicellular organism reproduction	47	upload_1	1	0.0484436	+	0.0482715	20.6426	1	Os05g0588200	GO:0000003	reproduction
FISHER	GO biological process complete	20231017	GO Ontology database DOI: 10.5281/zenodo.7942786 Released 2023-01-05	FDR	upload_1	Oryza sativa	GO:0098754	1	detoxification	267	upload_1	2	0.275201	+	0.0314104	7.26742	1	Os06g0547400	GO:0050896	response to stimulus
FISHER	GO biological process complete	20231017	GO Ontology database DOI: 10.5281/zenodo.7942786 Released 2023-01-05	FDR	upload_1	Oryza sativa	GO:0098754	1	detoxification	267	upload_1	2	0.275201	+	0.0314104	7.26742	1	Os11g0129000	GO:0050896	response to stimulus
FISHER	GO biological process complete	20231017	GO Ontology database DOI: 10.5281/zenodo.7942786 Released 2023-01-05	FDR	upload_1	Oryza sativa	GO:0009636	2	response to toxic substance	288	upload_1	2	0.296846	+	0.0360255	6.7375	1	Os06g0547400	GO:0050896	response to stimulus
FISHER	GO biological process complete	20231017	GO Ontology database DOI: 10.5281/zenodo.7942786 Released 2023-01-05	FDR	upload_1	Oryza sativa	GO:0009636	2	response to toxic substance	288	upload_1	2	0.296846	+	0.0360255	6.7375	1	Os11g0129000	GO:0050896	response to stimulus
FISHER	GO biological process complete	20231017	GO Ontology database DOI: 10.5281/zenodo.7942786 Released 2023-01-05	FDR	upload_1	Oryza sativa	GO:0009742	0	brassinosteroid mediated signaling pathway	44	upload_1	1	0.0453515	+	0.0453225	22.05	1	Os06g0498900	GO:0050896	response to stimulus
FISHER	GO biological process complete	20231017	GO Ontology database DOI: 10.5281/zenodo.7942786 Released 2023-01-05	FDR	upload_1	Oryza sativa	GO:0071367	1	cellular response to brassinosteroid stimulus	44	upload_1	1	0.0453515	+	0.0453225	22.05	1	Os06g0498900	GO:0050896	response to stimulus
FISHER	GO biological process complete	20231017	GO Ontology database DOI: 10.5281/zenodo.7942786 Released 2023-01-05	FDR	upload_1	Oryza sativa	GO:0043401	1	steroid hormone mediated signaling pathway	44	upload_1	1	0.0453515	+	0.0453225	22.05	1	Os06g0498900	GO:0050896	response to stimulus
FISHER	GO biological process complete	20231017	GO Ontology database DOI: 10.5281/zenodo.7942786 Released 2023-01-05	FDR	upload_1	Oryza sativa	GO:0071383	2	cellular response to steroid hormone stimulus	44	upload_1	1	0.0453515	+	0.0453225	22.05	1	Os06g0498900	GO:0050896	response to stimulus
FISHER	GO biological process complete	20231017	GO Ontology database DOI: 10.5281/zenodo.7942786 Released 2023-01-05	FDR	upload_1	Oryza sativa	GO:0048545	3	response to steroid hormone	44	upload_1	1	0.0453515	+	0.0453225	22.05	1	Os06g0498900	GO:0050896	response to stimulus

## Sheet: SC6-6
test_type	annotation_type	tool_release_date	data_version_release_date	correction	list_name	organism	label	id	level	number_in_reference	list_name2	number_in_list	expected	plus_minus	pValue	fold_enrichment	fdr	mapped_id	classification id	classification
FISHER	GO biological process complete	20231017	GO Ontology database DOI: 10.5281/zenodo.7942786 Released 2023-01-05	FDR	upload_1	Oryza sativa	transcription elongation by RNA polymerase II	GO:0006368	1	23	upload_1	1	0.0052681	+	0.00548288	189.822	1	Os04g0321600	GO:0010467	gene expression
FISHER	GO biological process complete	20231017	GO Ontology database DOI: 10.5281/zenodo.7942786 Released 2023-01-05	FDR	upload_1	Oryza sativa	DNA-templated transcription elongation	GO:0006354	2	24	upload_1	1	0.00549715	+	0.00571075	181.912	1	Os04g0321600	GO:0010467	gene expression
FISHER	GO biological process complete	20231017	GO Ontology database DOI: 10.5281/zenodo.7942786 Released 2023-01-05	FDR	upload_1	Oryza sativa	transcription by RNA polymerase II	GO:0006366	2	84	upload_1	1	0.01924	+	0.019297	51.975	1	Os04g0321600	GO:0010467	gene expression
FISHER	GO biological process complete	20231017	GO Ontology database DOI: 10.5281/zenodo.7942786 Released 2023-01-05	FDR	upload_1	Oryza sativa	endoplasmic reticulum to Golgi vesicle-mediated transport	GO:0006888	2	92	upload_1	1	0.0210724	+	0.0210958	47.4554	1	Os03g0620800	GO:0051179	localization
FISHER	GO biological process complete	20231017	GO Ontology database DOI: 10.5281/zenodo.7942786 Released 2023-01-05	FDR	upload_1	Oryza sativa	DNA replication	GO:0006260	4	138	upload_1	1	0.0316086	+	0.0313815	31.637	1	Os04g0321600	GO:0008152	metabolic process
FISHER	GO biological process complete	20231017	GO Ontology database DOI: 10.5281/zenodo.7942786 Released 2023-01-05	FDR	upload_1	Oryza sativa	phenylpropanoid metabolic process	GO:0009698	2	153	upload_1	1	0.0350443	+	0.0347144	28.5353	1	Os08g0130400	GO:0008152	metabolic process
FISHER	GO biological process complete	20231017	GO Ontology database DOI: 10.5281/zenodo.7942786 Released 2023-01-05	FDR	upload_1	Oryza sativa	Golgi vesicle transport	GO:0048193	3	153	upload_1	1	0.0350443	+	0.0347144	28.5353	1	Os03g0620800	GO:0051179	localization
FISHER	GO biological process complete	20231017	GO Ontology database DOI: 10.5281/zenodo.7942786 Released 2023-01-05	FDR	upload_1	Oryza sativa	macromolecule biosynthetic process	GO:0009059	4	1434	upload_1	2	0.328455	+	0.0408072	6.08912	1	Os04g0321600	GO:0008152	metabolic process
FISHER	GO biological process complete	20231017	GO Ontology database DOI: 10.5281/zenodo.7942786 Released 2023-01-05	FDR	upload_1	Oryza sativa	macromolecule biosynthetic process	GO:0009059	4	1434	upload_1	2	0.328455	+	0.0408072	6.08912	1	Os04g0321500	GO:0008152	metabolic process
FISHER	GO biological process complete	20231017	GO Ontology database DOI: 10.5281/zenodo.7942786 Released 2023-01-05	FDR	upload_1	Oryza sativa	cellular nitrogen compound biosynthetic process	GO:0044271	6	1449	upload_1	2	0.33189	+	0.0415881	6.02609	1	Os04g0321600	GO:0008152	metabolic process
FISHER	GO biological process complete	20231017	GO Ontology database DOI: 10.5281/zenodo.7942786 Released 2023-01-05	FDR	upload_1	Oryza sativa	cellular nitrogen compound biosynthetic process	GO:0044271	6	1449	upload_1	2	0.33189	+	0.0415881	6.02609	1	Os04g0321500	GO:0008152	metabolic process
FISHER	GO biological process complete	20231017	GO Ontology database DOI: 10.5281/zenodo.7942786 Released 2023-01-05	FDR	upload_1	Oryza sativa	secondary metabolic process	GO:0019748	3	210	upload_1	1	0.0481	+	0.0472856	20.79	1	Os08g0130400	GO:0008152	metabolic process
